# Supplementary material for: Predicting Peptide-Mediated Interactions on a Genome-Wide Scale
Source: PLoS Comput Biol. 2015 May 4;11(5):e1004248. doi: 10.1371/journal.pcbi.1004248 (PMC4418708; doi:10.1371/journal.pcbi.1004248)
Supplement: S1 Table — (XLSX) [file pcbi.1004248.s003.xlsx]

## Sheet: S1A Table
# S1A Table LR values for clues used in PRD/motif
*LR values (other than LR(match)) have been normalized by LR(match) as stated in Methods
Clues (detailed descriptions privided in Methods):
match: whether a domain-motif match from the same ELM class is present.
diso: whether the motif is located in a predicted disordered region.
consv: whether the motif is conserved locally in sequence relative to its surrounding region.
The remaining clues correspond to the identity of the matching ELM class.
Clue	LR
match	3.83705
diso: [0,0.5)	0.960977
diso: [0.5,1]	1.41435
consv: no	0.968116
consv: yes	1.42188
CLV_C14_Caspase3-7	13.1129
CLV_NDR_NDR_1	0.223529
CLV_PCSK_FUR_1	0.978478
CLV_PCSK_PC1ET2_1	1.11131
CLV_PCSK_PC7_1	2.1667
CLV_PCSK_SKI1_1	0.683154
CLV_TASPASE1	306.076
DEG_APCC_DBOX_1	1.4444
DEG_APCC_KENBOX_2	1.85073
DEG_COP1	2.84465
DEG_CRL4_CDT2_1	11.8498
DEG_CRL4_CDT2_2	14.0742
DEG_MDM2_1	29.5417
DEG_ODPH_VHL_1	34.05
DEG_SCF_FBW7_1	1.97999
DEG_SCF_FBW7_2	2.07303
DEG_SCF_TRCP1_1	1.77854
DEG_SIAH_1	35.2122
DOC_AGCK_PIF_1	5.77226
DOC_AGCK_PIF_2	2.80365
DOC_AGCK_PIF_3	8.38122
DOC_ANK_TNKS_1	1.43903
DOC_CYCLIN_1	3.25638
DOC_MAPK_1	3.18046
DOC_MAPK_2	2.80588
DOC_PIKK_1	10.8715
DOC_PP1	7.15074
DOC_PP2B_1	4.08657
DOC_USP7_1	11.6153
DOC_USP7_2	21.7415
DOC_WD40_RPTOR_TOS_1	8.2206
DOC_WW_Pin1_4	3.05762
LIG_14-3-3_1	147.477
LIG_14-3-3_2	78.2565
LIG_14-3-3_3	70.2873
LIG_AP2alpha_1	44.6838
LIG_AP2alpha_2	56.8426
LIG_AP_GAE_1	213.269
LIG_Actin_RPEL_3	2.34472
LIG_Actin_WH2_2	3.03343
LIG_BIR_III_1	15.5342
LIG_BIR_III_2	16.1801
LIG_BIR_III_3	12.2944
LIG_BIR_II_1	9.00271
LIG_BRCT_BRCA1_1	10.4016
LIG_BRCT_BRCA1_2	19.2967
LIG_BRCT_MDC1_1	103.414
LIG_CORNRBOX	48.5472
LIG_CaMK_CASK_1	2.03782
LIG_Clathr_ClatBox_1	32.0117
LIG_Clathr_ClatBox_2	568.426
LIG_CtBP_PxDLS_1	16.4146
LIG_Dynein_DLC8_1	134.555
LIG_EABR_CEP55_1	2142.53
LIG_EH1_1	1.54531
LIG_EH_1	6.22077
LIG_EVH1_1	20.5056
LIG_EVH1_2	18.5844
LIG_EVH1_3	1347.72
LIG_FAT_LD_1	172.57
LIG_FHA_1	2.40732
LIG_FHA_2	2.48171
LIG_GLEBS_BUB3_1	9.40975
LIG_GYF	27852.9
LIG_HCF-1_HBM_1	8.73222
LIG_HOMEOBOX	5.06278
LIG_HP1_1	56.2684
LIG_IQ	1.53052
LIG_Integrin_isoDGR_1	21.6585
LIG_MAD2	17.7219
LIG_MYND_1	0.914829
LIG_MYND_2	15.8661
LIG_MYND_3	3.74719
LIG_NBox_RRM_1	1.37674
LIG_NRBOX	7.97093
LIG_PAM2_1	51.7231
LIG_PCNA_PIPBox_1	621.716
LIG_PDZ_Class_1	12.5928
LIG_PDZ_Class_2	2.98516
LIG_PDZ_Class_3	4.61725
LIG_PTAP_UEV_1	51.8676
LIG_PTB_Apo_2	8.98409
LIG_PTB_Phospho_1	11.2105
LIG_RGD	16.1363
LIG_Rb_LxCxE_1	54.3443
LIG_Rb_pABgroove_1	112.187
LIG_SH2_GRB2	15.0954
LIG_SH2_PTP2	16.9875
LIG_SH2_SRC	15.1415
LIG_SH2_STAT3	15.1391
LIG_SH2_STAT5	9.51745
LIG_SH2_STAT6	13.6283
LIG_SH3_1	16.1214
LIG_SH3_2	10.4598
LIG_SH3_3	8.881
LIG_SH3_4	14.7595
LIG_SH3_5	18.0494
LIG_Sin3_1	1266.04
LIG_Sin3_2	4285.06
LIG_SxIP_EBH_1	15.5733
LIG_TPR	177.974
LIG_TRAF2_1	15.2655
LIG_TRAF2_2	29.8256
LIG_TRAF6	16.637
LIG_TRFH_1	35.4644
LIG_TYR_ITAM	14.6414
LIG_TYR_ITIM	12.2513
LIG_TYR_ITSM	17.3185
LIG_ULM_U2AF65_1	2.03711
LIG_WH1	2881.33
LIG_WRPW_2	0.895274
LIG_WW_1	14.5191
LIG_WW_2	10.8468
LIG_WW_3	6.8651
LIG_eIF4E_1	8.09128
MOD_CDK_1	4.16681
MOD_CK1_1	2.92282
MOD_CK2_1	3.20617
MOD_GSK3_1	2.99588
MOD_LATS_1	2.84378
MOD_NEK2_1	2.99116
MOD_NEK2_2	2.82086
MOD_NMyristoyl	64.3253
MOD_PIKK_1	6.81926
MOD_PKA_1	3.54658
MOD_PKA_2	3.11133
MOD_PKB_1	4.42266
MOD_PK_1	3.50887
MOD_PLK	3.35054
MOD_ProDKin_1	3.03282
MOD_SUMO	5.38275
MOD_TYR_CSK	691.006
MOD_TYR_DYR	15.6039
TRG_AP2beta_CARGO_1	33.8226
TRG_ENDOCYTIC_2	2.40663
TRG_ER_diArg_1	1.11394
TRG_ER_diLys_1	0.81873
TRG_LysEnd_APsAcLL_1	1.70582
TRG_LysEnd_GGAAcLL_1	557.057
TRG_NES_CRM1_1	0.695904
TRG_NLS_Bipartite_1	3.49012
TRG_NLS_MonoCore_2	5.85945
TRG_NLS_MonoExtC_3	6.34119
TRG_NLS_MonoExtN_4	4.66376
TRG_PEX_1	12.3516
TRG_PEX_2	4.95647
TRG_PEX_3	267.816
TRG_PTS2	1.17513

## Sheet: S1B Table
# S1B Table LR values for clues used in Struct
*LR values (other than LR(match)) have been normalized by LR(match) as stated in Methods
Clues (detailed descriptions privided in Methods):
match: whether a domain-motif match from the same PepX template is present.
PSD: the structural alignment PSD score between the candidate domain and the PRD component in the template.
SIM: the sequence similarity score between the candidate motif and the motif component in the template.
diso: whether the motif is located in a predicted disordered region.
consv: whether the motif is conserved locally in sequence relative to its surrounding region.
Clue	LR
match	2.47305
PSD: [0.3,0.65]	1.0319
PSD: [0,0.3)	1.39976
SIM: [10-5,5*10-4)	1.01504
SIM: [10-6,10-5)	1.43358
SIM: [10-7,10-6)	2.57394
SIM: [0,10-7)	16.4503
diso: [0,0.5)	0.999165
diso: [0.5,1]	1.48429
consv: no	1.00534
consv: yes	1.91087
