# Supplementary material for: Predicting Peptide-Mediated Interactions on a Genome-Wide Scale
Source: PLoS Comput Biol. 2015 May 4;11(5):e1004248. doi: 10.1371/journal.pcbi.1004248 (PMC4418708; doi:10.1371/journal.pcbi.1004248)
Supplement: S2 Table — (XLSX) [file pcbi.1004248.s004.xlsx]

## Sheet: S2_Table
#S2 Table. List of new predictions with LR > 600
################################################################################
# 1st column: UniProt AC for the PRD
# 2nd column: UniProt AC for the peptide
# 3rd column: LR score based only on the PRD/motif+Struct method
# 4th column: LR score based only on non-structural (NS) evidence
# 5th column: Final LR score for the prediction (PRD/motif+Struct+NS)
# 6th column: The ELM class (or the PepX template) that the prediction is
# based on, and the corresponding motif positions. Mutiple entries are listed
# if they share the same highest LR scores
################################################################################
UniProt AC PRD	UniProt AC peptide	protein-peptide LR	non-structural LR	total LR	motif information
Q92529	A7KAX9	30.3574	20.5432	623.638	LIG_SH2_GRB2:{751-754}|LIG_SH2_GRB2:{2023-2026}
O00170	P08238	119.068	10.4815	1248	1ELR_A_B:{720-724}
Q00610	O00203	64.3767	11.6543	750.267	LIG_Clathr_ClatBox_1:{818-822}
O00213	P05067	108.725	37.8413	4114.29	1OQN_A_C:{755-763}|1X11_A_C:{754-765}|1AQC_A_C:{756-765}|1M7E_A_D:{755-763}
O00213	P51693	84.9753	101.08	8589.3	3DXD_C_D:{626-646}|3DXE_A_B:{626-649}|1OQN_A_C:{636-644}|1AQC_A_C:{637-646}|1M7E_A_D:{636-644}|3DXC_C_D:{626-646}
P50591	O00220	8.95024	248.254	2221.94	1XU2_A_T:{161-169}
O00267	P24928	3.52956	224.964	794.022	2VKN_A_C:{253-259}
P45973	O00268	113.158	5.52351	625.028	LIG_HP1_1:{764-768}
Q12962	O00268	7.34688	111.162	816.693	2V1T_A_C:{44-55}
P53675	O00291	29.7817	33.8395	1007.8	LIG_Clathr_ClatBox_1:{332-336}
Q00610	O00291	29.7817	25.0494	746.013	LIG_Clathr_ClatBox_1:{332-336}
P21579	O00305	3.86532	366.748	1417.6	2FOJ_A_B:{510-516}
P11802	O00311	7.40526	174.914	1295.28	1LEZ_A_B:{492-499}
P48736	O00329	6.34421	196.321	1245.5	MOD_PIKK_1:{112-118}|MOD_PIKK_1:{700-706}
O00329	P48736	6.34421	196.321	1245.5	MOD_PIKK_1:{730-736}|MOD_PIKK_1:{261-267}|MOD_PIKK_1:{762-768}|MOD_PIKK_1:{758-764}|MOD_PIKK_1:{144-150}|MOD_PIKK_1:{44-50}|MOD_PIKK_1:{227-233}|MOD_PIKK_1:{774-780}
O00401	O43516	3945.28	47.9259	189081	LIG_WH1:{451-461}
O60504	O00401	84.9753	16.0871	1367	1ZUK_A_C:{288-296}
P46108	O00401	84.9753	8.72784	741.651	1ZUK_A_C:{288-296}
P60953	O00401	84.9753	7.28465	619.015	2QME_A_I:{202-224}
O00401	Q8TF74	3945.28	1.56	6154.64	LIG_WH1:{397-407}
Q9BRQ0	O00512	84.9753	37.9753	3226.96	2VPB_A_B:{176-201}|2VP7_A_B:{175-201}|2VPE_C_D:{174-193}
P50542	O00623	3.52956	283.539	1000.77	3CV0_A_B:{346-351}|3FWV_A_C:{59-63}
O00628	P50542	2.11593	462.531	978.682	LIG_EH1_1:{81-89}
Q14974	O00629	161.514	234.564	37885.4	1QGR_A_B:{26-49}
O00750	P00533	9.31779	131.556	1225.81	MOD_PIKK_1:{36-42}
P78352	O14490	62.6434	43.284	2711.45	1CKB_A_B:{542-549}
Q15700	O14490	62.6434	12.7037	795.803	1CKB_A_B:{542-549}
O14508	P08069	23.2116	53.0672	1231.77	LIG_SH2_PTP2:{387-390}
O14543	P16471	30.3574	20.9028	634.553	LIG_SH2_GRB2:{430-433}
O14543	P61073	16.112	404.062	6510.25	LIG_TYR_ITSM:{41-48}
O14543	Q14289	20.6892	35.8847	742.427	LIG_SH2_SRC:{402-405}
Q96FJ2	O14576	184.24	12.0247	2215.43	LIG_Dynein_DLC8_1:{166-172}
O14640	Q9ULK5	17.2067	35.9	617.721	LIG_PDZ_Class_1:{516-521}
O14641	P35222	57.2019	106.929	6116.51	3DIW_A_C:{774-781}
Q12933	O14641	29.7697	42.8365	1275.23	DOC_USP7_2:{121-127}
P42574	O14727	12.1994	103.704	1265.12	CLV_C14_Caspase3-7:{268-272}|CLV_C14_Caspase3-7:{98-102}
Q9BQA1	O14744	6.7087	142.827	958.184	2CE9_A_X:{611-615}
O14745	P07550	11.7156	433.617	5080.07	LIG_PDZ_Class_1:{408-413}
O14757	P04637	5.87789	325.716	1914.52	MOD_CK1_1:{15-21}
O14757	P30307	6.01532	196.568	1182.42	MOD_NEK2_1:{126-131}
P31947	O14757	72.805	47.9259	3489.25	LIG_14-3-3_2:{322-328}
O14757	P38398	10.3763	195.497	2028.53	2JAM_A_D:{1567-1571}
O15519	O14763	12.1994	215.938	2634.32	CLV_C14_Caspase3-7:{401-405}|CLV_C14_Caspase3-7:{393-397}
Q96BD8	O14777	3.52956	477.049	1683.77	2C5K_T_P:{261-282}|1OW6_A_D:{272-282}|2C5I_T_P:{261-282}
Q96ST3	O14901	3986.55	7.58741	30247.6	LIG_Sin3_2:{45-54}
O14908	Q9UM54	6.7087	215.79	1447.67	1TP5_A_B:{794-799}
Q14790	O14920	17.9549	70.7407	1270.14	CLV_C14_Caspase3-7:{583-587}
O14920	Q9Y6K9	6.98487	120.69	843.005	1NVQ_A_B:{140-144}|1NVS_A_B:{140-144}
O14965	P52732	8.95024	170.148	1522.87	2GPH_A_B:{10-25}
P62993	O15085	32.4208	43.0705	1396.38	LIG_SH3_1:{507-513}
O15117	Q13094	161.514	4.01976	649.248	1YWO_A_P:{185-192}
O15151	P04637	84.9753	10.0751	856.135	2Z5S_M_P:{17-27}|1YCQ_A_B:{17-27}|3DAC_M_P:{17-27}
P06400	O15151	104.371	9.02469	941.92	LIG_Rb_pABgroove_1:{60-68}
O15151	P10415	27.4837	41.3757	1137.16	DEG_MDM2_1:{210-217}
P03372	O15164	16.0298	107.173	1717.96	LIG_NRBOX:{759-765}
P10275	O15164	16.0298	56.9136	912.315	LIG_NRBOX:{759-765}
P19793	O15164	16.0298	198.778	3186.37	LIG_NRBOX:{759-765}
P25054	O15169	8.68272	307.769	2672.27	TRG_NLS_MonoExtC_3:{413-419}
O15259	O75161	22.0744	248.309	5481.25	LIG_SH3_1:{473-479}
O15264	Q16644	84.9753	8.96973	762.206	2OKR_A_C:{349-368}
Q92830	O15265	7.40526	93.7531	694.266	1Q2D_A_B:{320-325}
Q9Y4A5	O15265	9.33731	93.43	872.385	MOD_PIKK_1:{401-407}|MOD_PIKK_1:{419-425}|MOD_PIKK_1:{367-373}
P27986	O15357	161.514	88.875	14354.6	1FYN_A_B:{1050-1059}
P31749	O15379	6.44772	181.58	1170.78	MOD_CK2_1:{421-427}
O15392	P11802	8.37555	79.4845	665.727	LIG_BIR_II_1:{1-5}
P78352	O15399	22.0744	60.5556	1336.72	LIG_SH3_1:{1230-1236}
O43187	O15455	4.57815	231.938	1061.85	MOD_PLK:{347-353}
O15519	Q99558	17.9174	61.6049	1103.8	CLV_C14_Caspase3-7:{914-918}
O15524	Q9Y4H2	34.1624	60.4081	2063.69	LIG_SH2_PTP2:{1253-1256}|LIG_SH2_PTP2:{919-922}
O15530	P42345	13.2959	369.679	4915.21	3CY2_A_B:{1814-1822}|3CXW_A_B:{1814-1822}
Q04917	O15530	137.203	8.24691	1131.5	LIG_14-3-3_1:{546-551}
O15533	Q03518	3.67486	359.901	1322.59	2BP3_B_S:{360-370}
Q15811	O43150	84.9753	7.13005	605.878	1SSH_A_B:{771-779}
Q9UKS6	O43150	84.9753	10.0808	856.616	1SSH_A_B:{771-779}
O43172	Q9Y333	3.52956	177.988	628.217	2CE8_A_X:{29-36}|2CE8_A_X:{54-61}
P00519	O43196	23.2116	51.237	1189.29	LIG_SH2_PTP2:{439-442}
O60566	O43264	4.98492	312.383	1557.2	1LEW_A_B:{427-434}
Q14289	O43294	236.293	2.82545	667.636	LIG_FAT_LD_1:{4-12}|LIG_FAT_LD_1:{204-212}|LIG_FAT_LD_1:{93-101}
O00463	O43353	30.6995	58.6535	1800.63	LIG_TRAF2_1:{341-344}
P16333	O43426	32.4208	21.4424	695.18	LIG_SH3_1:{1536-1542}|LIG_SH3_1:{1107-1113}
P49418	O43426	21.035	234.963	4942.46	LIG_SH3_2:{1284-1289}|LIG_SH3_2:{1120-1125}
Q99962	O43426	21.035	86.6727	1823.16	LIG_SH3_2:{1284-1289}|LIG_SH3_2:{1120-1125}
P16333	O43516	32.4208	38.7037	1254.8	LIG_SH3_1:{263-269}|LIG_SH3_1:{353-359}
P10415	O43521	57.2019	284.025	16246.7	3FDL_A_B:{142-164}|2VM6_A_B:{142-165}|2NL9_A_B:{144-164}|3D7V_A_B:{144-164}|2PQK_A_B:{144-164}|1PQ1_A_B:{143-167}|2VOG_A_B:{144-164}
Q07812	O43521	57.2019	284.025	16246.7	2PQK_A_B:{144-164}|2NL9_A_B:{144-164}|3D7V_A_B:{144-164}
Q07817	O43521	57.2019	37.8272	2163.78	2PQK_A_B:{144-164}|1PQ1_A_B:{143-167}|2VM6_A_B:{142-165}|2VOG_A_B:{144-164}|2NL9_A_B:{144-164}|3D7V_A_B:{144-164}
P62258	O43524	296.581	13.5394	4015.53	LIG_14-3-3_1:{29-34}
Q04917	O43524	296.581	2.07407	615.132	LIG_14-3-3_1:{29-34}
P15498	O43561	34.1624	89.7778	3067.03	LIG_SH2_PTP2:{220-223}|LIG_SH2_PTP2:{200-203}
P10827	O43593	10.8914	244.679	2664.9	LIG_NRBOX:{757-763}
P62993	O43597	20.6892	52.5185	1086.57	LIG_SH2_SRC:{269-272}
P62993	O43609	22.0744	62.0494	1369.7	LIG_SH3_1:{138-144}
O43639	Q07889	161.514	6.06745	979.98	1B07_A_C:{1150-1157}|1SEM_A_C:{1150-1156}|1CKB_A_B:{1150-1157}
O43683	P25054	8.3796	359.84	3015.31	MOD_CDK_1:{1771-1777}|MOD_CDK_1:{2305-2311}|MOD_CDK_1:{2532-2538}
O00151	O43707	17.2067	43.1232	742.008	LIG_PDZ_Class_1:{906-911}
P84077	O43747	18.6302	36.9725	688.806	2FLK_A_B:{624-634}
O43747	Q15276	428.891	2.46914	1058.99	LIG_AP_GAE_1:{436-442}
O43747	Q9UMZ2	428.891	3.49383	1498.47	LIG_AP_GAE_1:{773-779}
Q04917	O43763	65.3909	67.9548	4443.63	LIG_14-3-3_3:{273-278}
P51610	O43889	11.9316	270.481	3227.29	LIG_HCF-1_HBM_1:{78-81}
O60260	Q969H0	5.24327	123.975	650.036	2D3G_A_P:{37-51}
Q09028	O60264	6.7087	106.584	715.039	2CE9_A_X:{419-423}
P61981	O60333	201.934	4.95062	999.696	LIG_14-3-3_1:{463-468}
P06400	O60381	74.4112	37.9753	2825.79	LIG_Rb_LxCxE_1:{35-39}
Q08999	O60381	74.4112	9.15	680.863	LIG_Rb_LxCxE_1:{35-39}
O60437	Q674X7	7.40526	97.36	720.976	2C5I_T_P:{187-208}
O60496	P07949	108.725	16.3018	1772.41	1UEF_B_D:{1055-1062}
O60573	O60516	57.2019	11.8025	675.123	2V8W_A_B:{37-49}|2V8Y_A_B:{37-49}|2JGB_A_B:{37-52}|2JGC_A_B:{37-52}|1EJH_D_H:{40-50}|1EJ4_A_B:{37-49}|1WKW_A_B:{36-51}|2V8X_A_B:{37-49}
P06730	O60516	57.2019	11.8025	675.123	2V8W_A_B:{37-49}|2V8Y_A_B:{37-49}|2JGB_A_B:{37-52}|2JGC_A_B:{37-52}|1EJH_D_H:{40-50}|1EJ4_A_B:{37-49}|1WKW_A_B:{36-51}|2V8X_A_B:{37-49}
O60566	O15379	6.44772	356.654	2299.61	MOD_CK2_1:{421-427}
O60566	P25054	9.966	120.136	1197.27	1NVQ_A_B:{1504-1508}|1ZYS_A_B:{1504-1508}
O60566	Q9UJX3	4.39006	157.28	690.469	MOD_CK2_1:{545-551}|MOD_CK2_1:{536-542}|MOD_CK2_1:{525-531}
P00533	O60603	2.60197	261.012	679.146	2OKR_A_C:{658-677}
O94973	O60641	114.312	123.975	14171.9	LIG_AP2alpha_2:{402-404}|LIG_AP2alpha_2:{478-480}
O60674	P19235	30.4501	26.7697	815.14	LIG_SH2_SRC:{489-492}
O60674	P28223	20.6892	157.16	3251.53	LIG_SH2_SRC:{153-156}
O60674	P32927	34.1624	84.3439	2881.39	LIG_SH2_PTP2:{766-769}
O60674	P35568	34.1624	330.123	11277.8	LIG_SH2_PTP2:{896-899}
O60674	P41597	16.7401	106.79	1787.67	LIG_TYR_ITIM:{303-308}
P42224	O60674	20.6892	309.457	6402.42	LIG_SH2_SRC:{42-45}|LIG_SH2_SRC:{20-23}
O60674	Q05209	20.6892	34.876	721.559	LIG_SH2_SRC:{88-91}
O60674	Q15257	14.0867	57.284	806.942	LIG_SH2_SRC:{267-270}|LIG_SH2_SRC:{223-226}
Q14974	O60684	161.514	270.012	43610.8	1QGR_A_B:{28-51}
O60716	P14923	4.33887	225.346	977.747	TRG_NLS_MonoExtN_4:{658-665}
P06241	O60840	32.4208	72.3333	2345.1	LIG_SH3_1:{1790-1796}
O60861	O60610	25.2717	137.752	3481.22	2OEI_A_B:{701-708}
P13010	O60934	5.45912	275.572	1504.38	2C5K_T_P:{382-403}
P54274	O60934	48.5599	135.926	6600.57	LIG_TRFH_1:{429-433}
P78527	O60934	9.33731	369.679	3451.81	MOD_PIKK_1:{444-450}|MOD_PIKK_1:{612-618}|MOD_PIKK_1:{490-496}|MOD_PIKK_1:{394-400}|MOD_PIKK_1:{340-346}
O60934	Q13426	4.9908	599.9	2993.98	LIG_FHA_2:{231-237}
O60934	Q92878	3.39809	418.815	1423.17	LIG_FHA_2:{864-870}|LIG_FHA_2:{713-719}|LIG_FHA_2:{312-318}|LIG_FHA_2:{915-921}|LIG_FHA_2:{534-540}
O94973	O75061	114.312	30.037	3433.61	LIG_AP2alpha_2:{608-610}|LIG_AP2alpha_2:{677-679}|LIG_AP2alpha_2:{582-584}
Q9UJY5	O75074	762.754	1.12462	857.811	TRG_LysEnd_GGAAcLL_1:{764-770}
P06400	O75150	74.4112	14.9753	1114.33	LIG_Rb_LxCxE_1:{109-113}
O75340	P50995	84.9753	23.7284	2016.33	2ZNE_B_D:{163-174}|2ZNE_B_D:{116-127}
P11473	O75376	66.4736	25.3584	1685.66	LIG_CORNRBOX:{2051-2059}
O75381	O00628	6.77248	108.95	737.862	TRG_PEX_2:{71-75}|TRG_PEX_2:{265-269}
O75381	P50542	24.8394	109.333	2715.78	TRG_PEX_1:{257-261}
P60520	O75385	5.24327	244.679	1282.92	3D32_A_C:{304-315}
O75385	Q8TDY2	6.44772	513.951	3313.81	MOD_CK2_1:{720-726}
Q9BVA0	O75449	12.8844	57.284	738.067	LIG_GLEBS_BUB3_1:{447-455}
O75529	O75486	7.34688	209.086	1536.13	2OEI_A_B:{42-49}
Q9Y4A5	O75486	9.33731	93.43	872.385	MOD_PIKK_1:{4-10}
P03372	O75528	10.9142	103.543	1130.1	LIG_NRBOX:{172-178}
P10276	O75528	10.9142	209.086	2282.02	LIG_NRBOX:{172-178}
Q15427	O75533	4.0967	174.007	712.854	LIG_ULM_U2AF65_1:{196-201}|LIG_ULM_U2AF65_1:{195-201}
O75553	P05067	108.725	47.9799	5216.6	1OQN_A_C:{755-763}|1X11_A_C:{754-765}|1AQC_A_C:{756-765}|1M7E_A_D:{755-763}
O75554	Q15459	21.8133	37.6747	821.808	LIG_WW_2:{378-381}
O75554	Q9Y2W2	14.0753	47.63	670.408	1EG4_A_P:{482-490}
P61981	O75592	201.934	21.6713	4376.17	LIG_14-3-3_1:{858-863}|LIG_14-3-3_1:{583-588}
P42574	O75618	17.9174	94.7778	1698.17	CLV_C14_Caspase3-7:{254-258}
Q99816	O75674	104.307	150.84	15733.7	LIG_PTAP_UEV_1:{309-314}
O75791	Q07890	84.9753	67.3086	5719.57	1CKB_A_B:{1146-1153}
P06400	O75832	74.2556	17.642	1310.02	LIG_Rb_LxCxE_1:{178-182}
O75843	Q9UMZ2	428.891	1.53086	656.573	LIG_AP_GAE_1:{773-779}
Q92731	O75925	10.8914	58.0123	631.837	LIG_NRBOX:{18-24}
Q92731	O75928	10.8914	178.198	1940.83	LIG_NRBOX:{18-24}
O75940	Q13435	13.2959	55.7778	741.615	2J6O_A_C:{219-225}
O75940	Q15427	62.6434	34.0998	2136.12	1FYN_A_B:{258-267}
O94972	P51116	29.7697	21.0777	627.476	DOC_USP7_2:{662-668}
O94972	Q6ZU52	29.7697	21.1481	629.574	DOC_USP7_2:{300-306}
O94973	P49418	114.312	97.8642	11187.1	LIG_AP2alpha_2:{357-359}
O15111	O95163	4.85617	417.34	2026.68	MOD_PKA_1:{1203-1209}
O43683	O95229	4.58774	177.877	816.051	MOD_PLK:{168-174}
O95251	P62805	119.068	9.19753	1095.13	2P0W_B_Q:{7-20}
O95251	Q6IE81	3.86532	225.765	872.655	2P0W_B_Q:{374-387}
O95251	Q8WYH8	9.80166	130.79	1281.96	2P0W_B_Q:{124-137}
O95782	Q7L804	114.312	10.4578	1195.46	LIG_AP2alpha_2:{302-304}
O95793	O15234	10.3763	152.975	1587.31	2DRK_A_B:{675-683}
O95983	Q86YP4	7.40526	248.16	1837.69	2OEI_A_B:{364-371}
Q12933	O95999	23.3587	723.827	16907.7	DOC_USP7_1:{224-228}
O96017	P51587	7.40526	356.654	2641.12	2B9I_A_C:{1325-1338}
O96018	P00533	22.5446	96.3996	2173.29	LIG_PTB_Phospho_1:{1166-1172}
O96019	O95619	2.82212	568.148	1603.38	LIG_Actin_WH2_2:{63-81}
Q92830	O96019	9.47493	293.358	2779.55	1Q2D_A_B:{194-199}
O96019	Q9H2F5	2.82212	284.025	801.551	LIG_Actin_WH2_2:{777-792}|LIG_Actin_WH2_2:{774-792}
O96019	Q9UBU8	7.40526	98.29	727.863	1SQK_A_B:{109-131}
P00519	P05107	14.0845	84.5813	1191.28	LIG_SH2_STAT3:{544-547}
P00519	P06400	23.2116	602.025	13973.9	LIG_SH2_PTP2:{805-808}
P00519	P46013	32.4208	23.3995	758.628	LIG_SH3_1:{1938-1944}
P62258	P00519	201.934	5.86066	1183.46	LIG_14-3-3_1:{732-737}
P00519	Q00987	20.7293	59.6484	1236.47	LIG_SH2_STAT3:{405-408}
P00519	Q9UI08	84.9753	9.16637	778.915	2O9V_A_B:{186-195}
O15357	P00533	30.3574	61.8519	1877.66	LIG_SH2_GRB2:{1138-1141}
O60716	P00533	5.89945	398.444	2350.6	TRG_NLS_MonoExtC_3:{323-328}
P02751	P00533	42.1689	33.4323	1409.8	1I31_A_P:{997-1001}
P03372	P00533	8.95024	75.6667	677.235	3H0A_A_B:{34-43}
P10275	P00533	7.41566	369.679	2741.41	LIG_NRBOX:{10-16}|LIG_NRBOX:{857-863}|LIG_NRBOX:{678-684}|LIG_NRBOX:{653-659}
P14923	P00533	5.89945	153.506	905.602	TRG_NLS_MonoExtC_3:{323-328}
P00533	P17676	4.98492	172.753	861.16	3BU5_A_B:{132-143}
P00533	P23528	6.59807	102.074	673.492	2OKR_A_C:{15-34}
P27348	P00533	296.581	5.69136	1687.95	LIG_14-3-3_1:{1068-1073}
P31947	P00533	296.581	3.8642	1146.05	LIG_14-3-3_1:{1068-1073}
P35222	P00533	5.89945	196.321	1158.19	TRG_NLS_MonoExtC_3:{323-328}
P40763	P00533	30.3574	42.4444	1288.5	LIG_SH2_GRB2:{1138-1141}
P42224	P00533	30.3574	309.457	9394.29	LIG_SH2_GRB2:{1138-1141}
P42229	P00533	30.3574	44.9497	1364.56	LIG_SH2_GRB2:{1138-1141}
P46109	P00533	30.3574	26.7261	811.335	LIG_SH2_GRB2:{1138-1141}
P51692	P00533	30.3574	244.679	7427.81	LIG_SH2_GRB2:{1138-1141}
P56945	P00533	14.9984	84.5868	1268.66	LIG_SH3_1:{189-195}
P62258	P00533	296.581	42.6545	12650.5	LIG_14-3-3_1:{1068-1073}
P63104	P00533	296.581	2.81818	835.82	LIG_14-3-3_1:{1068-1073}
Q06124	P00533	30.3574	46.7479	1419.14	LIG_SH2_GRB2:{1138-1141}
P00533	Q9NR50	3.67486	168.877	620.597	3FY2_A_B:{262-267}
P00734	P00451	8.95024	109.046	975.986	1HXF_H_I:{519-528}|1HXE_H_I:{519-528}
P00734	P02671	5.24327	137.757	722.297	2V3H_H_I:{413-417}|2CN0_H_I:{413-417}|2HGT_H_J:{412-416}|1HXE_H_I:{412-421}|2V3O_H_I:{413-417}|1NRS_H_I:{240-248}|2CF8_H_I:{413-417}|1HXF_H_I:{412-421}|2CF9_H_I:{413-417}|3BEF_B_C:{243-249}|1OYT_H_I:{413-417}|1VZQ_H_I:{412-417}|1BHX_B_E:{412-416}
P00734	P25116	57.2019	152.44	8719.85	3HKI_E_F:{51-58}
P01024	P01031	3.52956	352.42	1243.88	2QKI_A_G:{11-21}
P01024	P27918	3.52956	231.938	818.639	2QKI_A_G:{136-146}|2QKI_A_G:{382-392}|2QKI_A_G:{193-203}|2QKI_A_G:{349-359}|2QKI_A_G:{315-325}
P78527	P01106	9.33731	172.753	1613.05	MOD_PIKK_1:{207-213}
P09619	P01127	2.60197	247.861	644.928	2BRQ_A_C:{163-175}
P06400	P01308	74.2556	13.4815	1001.08	LIG_Rb_LxCxE_1:{41-45}
P43403	P01730	8.85444	147.617	1307.07	LIG_SH2_STAT5:{107-110}
P43405	P01730	8.85444	110.842	981.448	LIG_SH2_STAT5:{107-110}
P05556	P02452	32.4506	37.7746	1225.81	LIG_RGD:{1093-1095}|LIG_RGD:{745-747}
P02549	P35611	22.0744	159.728	3525.9	LIG_SH3_1:{599-605}
P08648	P02751	29.5941	152.172	4503.4	LIG_Integrin_isoDGR_1:{501-503}|LIG_Integrin_isoDGR_1:{263-265}
P03372	O14686	10.9142	198.778	2169.51	LIG_NRBOX:{3946-3952}|LIG_NRBOX:{2762-2768}|LIG_NRBOX:{2410-2416}
P03372	O60244	9.47493	150.16	1422.76	3G8I_A_Z:{196-203}
P40763	P03372	16.112	107.173	1726.77	LIG_TYR_ITSM:{180-187}
P03372	P48552	17.0119	84.7284	1441.39	1ZDU_A_Q:{1065-1074}
P03372	Q05086	16.0298	126.012	2019.96	LIG_NRBOX:{408-414}
P03372	Q13029	12.5411	84.7284	1062.59	3FUR_A_H:{688-697}
P03372	Q15596	161.514	137.988	22287	1X7B_A_C:{639-648}|1U3R_A_C:{640-648}|1YYE_A_C:{639-648}|2GTK_A_B:{639-647}|1X78_A_C:{640-648}|1U3S_A_C:{640-648}|1ZDU_A_Q:{742-751}|1U9E_A_C:{640-648}|2NV7_A_C:{639-648}|2QPY_A_B:{744-751}
P03372	Q15648	119.068	427.346	50883	2ZXN_A_C:{641-650}|1RJK_A_C:{641-650}|2ZFX_A_C:{643-649}|2ZLC_A_C:{641-650}|1RKH_A_C:{641-650}|2ZMH_A_C:{640-650}|2ZMI_A_C:{642-650}
P03372	Q92793	119.068	8.24691	981.94	1RDT_D_E:{68-74}
P03372	Q9UHV7	9.47493	106.79	1011.83	1X7R_A_B:{124-132}|2QXM_A_C:{124-133}|2QR9_A_C:{124-133}|2P15_A_C:{124-133}|2QZO_A_C:{124-132}|3ERD_A_C:{124-133}
P15692	P04004	5.24327	273.975	1436.53	1VPP_V_X:{64-76}
P31946	P04049	296.581	4.21782	1250.93	LIG_14-3-3_1:{256-261}
P04150	O75376	66.4736	16.2914	1082.95	LIG_CORNRBOX:{2051-2059}
P04150	P48552	161.514	3.91358	632.099	2GPO_A_C:{378-386}
P04150	Q15596	161.514	3.94041	636.432	1X7J_A_C:{639-648}|1YYE_A_C:{639-648}|2GTK_A_B:{639-647}|1X76_A_C:{640-648}|3FXV_A_B:{742-751}|2FVJ_A_B:{639-647}|3FUR_A_H:{638-647}|2QPY_A_B:{744-751}|1X7B_A_C:{639-648}|1U3R_A_C:{640-648}|1GWR_A_C:{742-750}|1ZAF_A_C:{636-648}|1X78_A_C:{640-648}|3G9E_A_B:{639-647}|1U3S_A_C:{640-648}|1U9E_A_C:{640-648}|2NV7_A_C:{639-648}
P04150	Q15648	119.068	5.77778	687.946	2ZXN_A_C:{641-650}|1RJK_A_C:{641-650}|2O4J_A_C:{642-650}|1RK3_A_C:{640-650}|2O4R_A_C:{641-650}|2ZFX_A_C:{643-649}|2ZLC_A_C:{641-650}|2ZMH_A_C:{640-650}|1RKH_A_C:{641-650}|2ZMI_A_C:{642-650}|2ZLA_A_C:{640-650}|1RKG_A_C:{641-650}|2ZMJ_A_C:{640-650}|2ZL9_A_C:{642-650}
P04150	Q92793	119.068	8.95994	1066.84	1RDT_D_E:{68-74}
P04150	Q9Y6Q9	161.514	3.9021	630.244	2QPY_A_B:{737-744}
P04626	P35222	3.52956	398.444	1406.33	3CBL_A_B:{332-336}|3CD3_A_B:{332-336}
P40763	P04626	30.4453	48.037	1462.5	LIG_SH2_STAT3:{1139-1142}
Q06124	P04626	30.4453	45.3789	1381.58	LIG_SH2_STAT3:{1139-1142}
Q9NRD5	P04626	84.9753	8.71875	740.878	1MFL_A_B:{1251-1255}
P03372	P04637	9.966	244.679	2438.47	1T79_A_B:{17-23}
P10415	P04637	5.24327	442.444	2319.86	2VOH_A_B:{34-55}
P31947	P04637	96.04	16.8519	1618.45	LIG_14-3-3_3:{120-125}
Q07817	P04637	5.24327	188.099	986.253	2VOH_A_B:{34-55}
Q16666	P04637	62.6434	655.148	41040.7	2B3G_A_B:{33-46}
Q9BTV7	P04637	84.9753	7.30864	621.054	1H26_B_E:{379-386}
P19878	P04839	11.4911	79.2242	910.375	TRG_PEX_1:{516-520}
O96018	P05067	108.725	11.0173	1197.86	1OQN_A_C:{755-763}
P78352	P05067	12.1604	277.086	3369.47	LIG_SH3_3:{359-365}
Q99767	P05067	108.725	52.9709	5759.25	1OQN_A_C:{755-763}|1AQC_A_C:{756-765}|1X11_A_C:{754-765}
P05106	P02671	22.0485	33.8373	746.061	LIG_RGD:{591-593}
P05106	P04004	22.0485	504.877	11131.8	LIG_RGD:{64-66}
P05106	P14543	20.1497	37.9347	764.374	LIG_Integrin_isoDGR_1:{421-423}
P29353	P05106	15.8041	52.5062	829.813	LIG_SH2_PTP2:{192-195}
P61981	P05129	201.934	23.0105	4646.6	LIG_14-3-3_1:{597-602}
P03372	P05412	7.34688	107.173	787.386	2ZLC_A_C:{218-227}|2ZXN_A_C:{218-227}|1RKH_A_C:{218-227}|1RJK_A_C:{218-227}|2ZMI_A_C:{219-227}
P10275	P05412	9.966	78.2222	779.562	1RKH_A_C:{218-227}|1RJK_A_C:{218-227}|1RKG_A_C:{218-227}
P28482	P05412	6.7087	161.062	1080.51	1O9U_A_B:{106-122}
P40763	P05412	30.3574	556.914	16906.4	LIG_SH2_GRB2:{170-173}
P42224	P05412	30.3574	398.444	12095.7	LIG_SH2_GRB2:{170-173}
P05556	Q13418	22.0485	77.1235	1700.45	LIG_RGD:{65-67}
P61981	P05771	65.3909	12.8945	843.181	LIG_14-3-3_3:{107-112}|LIG_14-3-3_3:{562-567}|LIG_14-3-3_3:{276-281}|LIG_14-3-3_3:{205-210}
Q14790	P05783	17.9549	47.8141	858.497	CLV_C14_Caspase3-7:{394-398}
O15357	P06213	20.7326	164.346	3407.31	LIG_SH2_SRC:{702-705}
P51692	P06213	20.7326	56.9136	1179.97	LIG_SH2_SRC:{702-705}
P06239	P14784	19.1399	37.103	710.15	LIG_SH2_STAT5:{536-539}
P06239	P20963	20.0479	575.75	11542.6	LIG_TYR_ITAM:{139-156}|LIG_TYR_ITAM:{108-126}
P28827	P06239	57.2019	23.356	1336.01	3BRH_A_C:{391-397}
P42224	P06239	20.7293	96.0509	1991.07	LIG_SH2_STAT3:{505-508}
P06239	Q6PIZ9	20.6262	558.58	11521.4	LIG_SH2_GRB2:{63-66}
P06239	Q8IWV1	34.1624	137.92	4711.68	LIG_SH2_PTP2:{193-196}
P06241	P14923	20.686	109.296	2260.9	LIG_SH2_STAT3:{297-300}
P29597	P06241	642.869	84.44	54283.9	MOD_TYR_CSK:{527-535}
P06241	P32239	23.2116	109.222	2535.22	LIG_SH2_PTP2:{294-297}
P06241	P35222	30.4501	20.9877	639.076	LIG_SH2_SRC:{30-33}
P06241	P35568	161.514	13.512	2182.37	1K3A_A_B:{895-901}
P06241	Q12879	20.7326	42.4938	881.007	LIG_SH2_SRC:{1292-1295}|LIG_SH2_SRC:{1151-1154}
P06241	Q13432	22.0744	45.3691	1001.49	LIG_SH3_1:{56-62}
P06241	Q9NWQ8	24.7143	33.34	823.973	LIG_SH3_5:{383-387}
P06241	Q9NYQ7	30.4453	21.3403	649.713	LIG_SH2_STAT3:{998-1001}|LIG_SH2_STAT3:{328-331}
P06400	O75884	50.5585	13.1358	664.127	LIG_Rb_LxCxE_1:{63-67}
P06400	P10275	50.5585	309.457	15645.7	LIG_Rb_LxCxE_1:{560-564}
P06400	P14373	50.5585	14.5432	735.283	LIG_Rb_LxCxE_1:{105-109}
P06400	P17480	74.4112	16.3457	1216.3	LIG_Rb_LxCxE_1:{307-311}
P06400	P27540	74.4112	68.5309	5099.47	LIG_Rb_LxCxE_1:{60-64}
P06400	P29375	74.2556	29.7037	2205.67	LIG_Rb_LxCxE_1:{1373-1377}
P06400	P32519	50.5585	107.074	5413.51	LIG_Rb_LxCxE_1:{51-55}
P06400	P35869	50.5585	14.3333	724.672	LIG_Rb_LxCxE_1:{331-335}
P06400	P51532	74.4112	257.173	19136.5	LIG_Rb_LxCxE_1:{1357-1361}
Q00987	P06400	5.24327	330.123	1730.93	3FDO_A_B:{895-906}
P06400	Q01094	104.371	196.321	20490.3	LIG_Rb_pABgroove_1:{419-427}
P06400	Q13547	74.4112	9.08642	676.132	LIG_Rb_LxCxE_1:{414-418}
P06400	Q14209	104.371	20.6049	2150.57	LIG_Rb_pABgroove_1:{420-428}
P06400	Q15643	50.5585	18.49	934.827	LIG_Rb_LxCxE_1:{684-688}
P06400	Q16254	104.371	449.21	46884.7	LIG_Rb_pABgroove_1:{400-408}
P06400	Q99708	153.612	137.988	21196.6	LIG_Rb_pABgroove_1:{722-730}
P06401	O75925	10.8914	61.6049	670.966	LIG_NRBOX:{18-24}
O95400	P06729	38137.7	0.27758	10586.3	LIG_GYF:{296-303}|LIG_GYF:{295-303}|LIG_GYF:{281-289}
Q6Y7W6	P06729	38137.7	2.48148	94638	LIG_GYF:{296-303}|LIG_GYF:{295-303}|LIG_GYF:{281-289}
Q96B97	P06729	161.514	6.16549	995.814	2J6O_A_C:{327-333}
P06730	Q04637	57.2019	36.0247	2060.68	1EJH_D_H:{612-622}
P06730	Q13541	84.9753	33.17	2818.63	2JGC_A_B:{51-66}|1EJ4_A_B:{51-63}|2JGB_A_B:{51-66}
P06730	Q13542	84.9753	14.32	1216.85	1EJH_D_H:{54-64}|2JGC_A_B:{51-66}|2JGB_A_B:{51-66}
Q00987	P06748	3.52956	568.148	2005.31	3DAB_C_D:{282-292}|2Z5S_M_P:{282-292}|1YCQ_A_B:{282-292}|3DAC_M_P:{282-292}
P06756	Q9Y5C1	20.1497	129.938	2618.22	LIG_Integrin_isoDGR_1:{438-440}
P07333	P07947	642.869	3.08533	1983.46	MOD_TYR_CSK:{533-541}
P00734	P07359	7.40526	135.492	1003.36	2PUX_B_C:{371-381}
P12931	P07550	23.2116	60.6049	1406.74	LIG_SH2_PTP2:{308-311}
P25098	P07550	6.7087	120.753	810.096	1K3A_A_B:{315-321}
P29353	P07766	30.4501	33.4455	1018.42	LIG_SH2_SRC:{188-191}
O00170	P07900	119.068	10.1481	1208.31	1ELR_A_B:{728-732}
Q14318	P07900	119.068	16.3358	1945.06	1ELR_A_B:{728-732}
P07948	P05106	15.8041	61.6049	973.61	LIG_SH2_PTP2:{192-195}
P07948	P13612	15.8041	74.4568	1176.72	LIG_SH2_PTP2:{512-515}|LIG_SH2_PTP2:{715-718}|LIG_SH2_PTP2:{445-448}
P07948	P22681	84.9753	18.4892	1571.12	2J6F_A_C:{823-830}|2BZ8_A_C:{821-830}
P29597	P07948	642.869	215.18	138333	MOD_TYR_CSK:{504-512}
P07948	P48736	23.2116	34.5926	802.949	LIG_SH2_PTP2:{463-466}
Q99704	P07949	108.725	8.72788	948.936	1UEF_B_D:{1055-1062}
P08047	P06400	3.86532	277.593	1072.98	2V3S_A_D:{876-879}
P08047	P14859	3.86532	169.855	656.541	1OJ5_A_B:{402-413}
P03372	P08069	7.41566	309.457	2294.83	LIG_NRBOX:{58-64}|LIG_NRBOX:{12-18}
Q9Y4K3	P08138	22.7803	200.194	4560.48	LIG_TRAF6:{199-207}
P08567	P00488	3.52956	180.383	636.671	1J19_A_B:{127-139}|1J19_A_B:{178-190}|1J19_A_B:{293-305}|2ZPY_A_B:{201-208}|2ZPY_A_B:{71-78}
P01732	P08575	3.86532	418.654	1618.23	2BRQ_A_C:{194-206}
P08575	P09619	9.966	66.2157	659.906	3BRH_A_C:{1018-1024}
P11912	P08575	3.86532	399.173	1542.93	2BRQ_A_C:{194-206}
P29353	P08581	23.2116	33.4341	776.058	LIG_SH2_PTP2:{654-657}|LIG_SH2_PTP2:{1356-1359}
P40763	P08581	23.2116	26.0617	604.934	LIG_SH2_PTP2:{654-657}|LIG_SH2_PTP2:{1356-1359}
P08631	P16284	34.8281	123.519	4301.91	LIG_TYR_ITSM:{709-716}
P21860	P08631	642.869	3.9023	2508.67	MOD_TYR_CSK:{518-526}
P08631	P42768	32.4208	57.1763	1853.7	LIG_SH3_1:{338-344}
P08631	Q99062	19.1399	34.4046	658.502	LIG_SH2_STAT5:{767-770}
P08648	P00533	15.0122	84.7284	1271.96	LIG_RGD:{377-379}
P08648	P39060	32.4506	219.21	7113.49	LIG_RGD:{1330-1332}
P08648	Q13418	22.0485	567.605	12514.8	LIG_RGD:{65-67}
P35900	P08670	2.60197	369.679	961.894	2C5I_T_P:{117-138}
P06239	P09326	14.0845	55.1399	776.617	LIG_SH2_STAT3:{194-197}
P09429	P15918	2.60197	278.642	725.018	1OW6_A_D:{448-458}
P29353	P09619	34.1624	25.9705	887.216	LIG_SH2_PTP2:{1021-1024}
P09769	P42768	32.4208	43.6927	1416.55	LIG_SH3_1:{338-344}
P09874	P12956	14.2127	61.9169	880.004	LIG_BRCT_BRCA1_1:{36-40}
P06400	P09884	50.5585	103.704	5243.11	LIG_Rb_LxCxE_1:{1346-1350}
P09874	P09884	14.2424	43.284	616.469	LIG_BRCT_BRCA1_1:{12-16}
P10275	O43294	10.9142	98.4456	1074.46	LIG_NRBOX:{92-98}|LIG_NRBOX:{3-9}
P10275	O75376	66.4736	33.7921	2246.28	LIG_CORNRBOX:{2051-2059}
P10275	O75925	10.8914	58.0123	631.837	LIG_NRBOX:{18-24}
P10275	O75928	10.8914	149.432	1627.53	LIG_NRBOX:{18-24}
P10275	P04637	9.966	137.988	1375.18	1T79_A_B:{17-23}
P21333	P10275	14.0753	61.8519	870.585	2JF1_A_T:{26-36}
P10275	P27797	7.41566	168.877	1252.33	LIG_NRBOX:{7-13}
P40763	P10275	19.1399	122.407	2342.87	LIG_SH2_STAT5:{105-108}
P10275	P51532	10.8914	56.9136	619.87	LIG_NRBOX:{549-555}
P10275	Q05066	3.52956	581.185	2051.33	1T76_A_B:{199-204}|1T7F_A_B:{95-101}|1T74_A_B:{199-204}
P10275	Q05086	16.0298	178.469	2860.83	LIG_NRBOX:{408-414}
P10275	Q13772	7.41566	107.09	794.143	LIG_NRBOX:{91-97}
Q14790	P10275	17.9549	137.988	2477.56	CLV_C14_Caspase3-7:{218-222}
P10275	Q15596	161.514	503.951	81395.2	1X7B_A_C:{639-648}|3E7C_B_D:{742-751}|1U3R_A_C:{640-648}|1X7J_A_C:{639-648}|1YYE_A_C:{639-648}|1ZAF_A_C:{636-648}|1GWR_A_C:{742-750}|1X78_A_C:{640-648}|1X76_A_C:{640-648}|1U3S_A_C:{640-648}|1U9E_A_C:{640-648}|2NV7_A_C:{639-648}|2QPY_A_B:{744-751}
P10275	Q15797	5.24327	122.407	641.815	1XOW_A_B:{154-163}|2Q7K_A_B:{154-163}|2Q7I_A_B:{154-163}|1T7M_A_B:{139-149}|2ZFX_A_C:{241-247}
P10275	Q969W9	5.24327	194.16	1018.04	1T79_A_B:{269-275}
P10275	Q9Y3R0	9.47493	107.469	1018.26	1RKH_A_C:{113-122}|1RJK_A_C:{113-122}|1RKG_A_C:{113-122}
P10275	Q9Y618	97.6302	48.037	4689.87	LIG_CORNRBOX:{2143-2151}
P10276	O75376	66.4736	37.6902	2505.4	LIG_CORNRBOX:{2051-2059}
P10276	P48552	161.514	37.8272	6109.63	2GPO_A_C:{378-386}
P10276	Q05516	10.8914	86.438	941.433	LIG_NRBOX:{98-104}
P10276	Q15596	161.514	58.6608	9474.56	1X7J_A_C:{639-648}|1YYE_A_C:{639-648}|2GTK_A_B:{639-647}|1X76_A_C:{640-648}|3FXV_A_B:{742-751}|1OSV_A_C:{742-752}|2FVJ_A_B:{639-647}|3FUR_A_H:{638-647}|2QPY_A_B:{744-751}|1X7B_A_C:{639-648}|1U3R_A_C:{640-648}|1GWR_A_C:{742-750}|1ZAF_A_C:{636-648}|1X78_A_C:{640-648}|3G9E_A_B:{639-647}|1U3S_A_C:{640-648}|1U9E_A_C:{640-648}|2NV7_A_C:{639-648}
P10276	Q15648	161.514	58.9259	9517.38	2ZXN_A_C:{641-650}|1RJK_A_C:{641-650}|2O4J_A_C:{642-650}|1RK3_A_C:{640-650}|2O4R_A_C:{641-650}|2ZFX_A_C:{643-649}|2ZLC_A_C:{641-650}|2ZMH_A_C:{640-650}|1RKH_A_C:{641-650}|2ZMI_A_C:{642-650}|2ZLA_A_C:{640-650}|1RKG_A_C:{641-650}|2ZMJ_A_C:{640-650}|2ZL9_A_C:{642-650}
P10276	Q15910	7.40526	208.119	1541.18	1OSV_A_C:{176-186}
P10276	Q9Y6Q9	161.514	209.086	33770.4	2QPY_A_B:{737-744}
P12931	P10301	20.7293	37.8226	784.037	LIG_SH2_STAT3:{193-196}
P10415	Q13794	8.95024	67.96	608.258	2PQK_A_B:{21-41}|3FDL_A_B:{19-41}|2VM6_A_B:{19-42}|2NL9_A_B:{21-41}
P10415	Q14643	13.2959	200.531	2666.23	2VOI_A_B:{2716-2732}
P10415	Q9Y4H2	7.40526	169.643	1256.25	3DVU_A_C:{752-771}
Q9NR12	P10451	5.24327	157.827	827.531	1YBO_A_C:{276-280}|3DIW_A_C:{133-140}
Q9UNE7	P10636	7.40526	719.099	5325.12	1ELR_A_B:{215-219}|1ELW_A_C:{70-76}
P06239	P10747	108.725	10.0973	1097.83	1IR3_A_B:{189-194}
P10827	O75376	66.4736	11.5462	767.519	LIG_CORNRBOX:{2051-2059}
P10827	P48552	161.514	3.96296	640.075	2GPO_A_C:{378-386}
P10827	Q09472	161.514	170.148	27481.4	1RDT_D_E:{79-85}
P10827	Q15648	161.514	53.1605	8586.18	2ZXN_A_C:{641-650}|1RJK_A_C:{641-650}|2O4J_A_C:{642-650}|1RK3_A_C:{640-650}|2O4R_A_C:{641-650}|2ZFX_A_C:{643-649}|2ZLC_A_C:{641-650}|2ZMH_A_C:{640-650}|1RKH_A_C:{641-650}|2ZMI_A_C:{642-650}|2ZLA_A_C:{640-650}|1RKG_A_C:{641-650}|2ZMJ_A_C:{640-650}|2ZL9_A_C:{642-650}
P10827	Q93074	9.47493	106.79	1011.83	3G8I_A_Z:{252-259}|1GWR_A_C:{969-977}|1ZDT_B_Q:{968-978}
P37231	P10909	5.24327	225.346	1181.55	1M2Z_A_B:{79-93}
O14508	P10912	15.8041	152.517	2410.4	LIG_SH2_PTP2:{248-251}
O14543	P10912	15.8041	136.282	2153.81	LIG_SH2_PTP2:{248-251}
O15524	P10912	15.8041	110.842	1751.76	LIG_SH2_PTP2:{248-251}
P40763	P10912	15.8041	277.811	4390.55	LIG_SH2_PTP2:{248-251}
P51692	P10912	15.8041	234.265	3702.34	LIG_SH2_PTP2:{248-251}
O75460	P11021	6.01532	126.012	758.005	MOD_NEK2_1:{482-487}
P06400	P11274	50.5585	16.5679	837.649	LIG_Rb_LxCxE_1:{974-978}
P12931	P11274	23.2602	26.3636	613.224	LIG_SH2_PTP2:{177-180}
P31946	P11274	141.35	6.70909	948.331	LIG_14-3-3_3:{366-371}
P46109	P11274	23.2602	61.6643	1434.33	LIG_SH2_PTP2:{177-180}
P62993	P11274	23.2602	43.0123	1000.48	LIG_SH2_PTP2:{177-180}
P11362	P35222	7.34688	369.679	2715.99	3E88_A_C:{93-101}
P11473	O60244	9.47493	215.938	2046	3G8I_A_Z:{196-203}|3DCT_A_B:{196-203}
P11473	O75448	10.8914	59.8272	651.603	LIG_NRBOX:{856-862}
P11473	P05412	9.966	84.7284	844.403	2ZXN_A_C:{218-227}|1RJK_A_C:{218-227}|2O4J_A_C:{219-227}|2O4R_A_C:{218-227}|2ZLC_A_C:{218-227}|1RKH_A_C:{218-227}|2ZMI_A_C:{219-227}|1RKG_A_C:{218-227}|2ZL9_A_C:{219-227}
P11473	P42224	57.2019	20.4198	1168.05	1X7B_A_C:{215-224}|1X7J_A_C:{215-224}|1YYE_A_C:{215-224}|2NV7_A_C:{215-224}
P11473	Q15596	161.514	95.8492	15481	1X7J_A_C:{639-648}|1YYE_A_C:{639-648}|1X76_A_C:{640-648}|3FXV_A_B:{742-751}|2FVJ_A_B:{639-647}|3FUR_A_H:{638-647}|2QPY_A_B:{744-751}|1X7B_A_C:{639-648}|1U3R_A_C:{640-648}|1GWR_A_C:{742-750}|1ZAF_A_C:{636-648}|1U3S_A_C:{640-648}|1X78_A_C:{640-648}|1U9E_A_C:{640-648}|2NV7_A_C:{639-648}
P11473	Q15648	161.514	270.481	43686.6	2ZXN_A_C:{641-650}|1RJK_A_C:{641-650}|2O4J_A_C:{642-650}|1RK3_A_C:{640-650}|2O4R_A_C:{641-650}|2ZFX_A_C:{643-649}|2ZLC_A_C:{641-650}|2ZMH_A_C:{640-650}|1RKH_A_C:{641-650}|2ZMI_A_C:{642-650}|2ZLA_A_C:{640-650}|1RKG_A_C:{641-650}|2ZMJ_A_C:{640-650}|2ZL9_A_C:{642-650}
P11473	Q9UHV7	9.47493	84.44	800.063	2P1U_A_B:{124-133}|3E94_A_B:{124-133}|2P1T_A_B:{124-133}|2QSE_A_C:{124-133}|2HC4_A_B:{124-132}|2QR9_A_C:{124-133}|2P15_A_C:{124-133}|2QZO_A_C:{124-132}|1X7R_A_B:{124-132}|2QXM_A_C:{124-133}|1MZN_A_B:{124-133}|2P1V_A_B:{124-133}|3ERD_A_C:{124-133}
P11473	Q9Y2W1	13.2959	77.77	1034.02	1T7M_A_B:{873-883}
P11474	Q16665	7.40526	273.111	2022.46	2ZXN_A_C:{683-692}|1RJK_A_C:{683-692}|2O4J_A_C:{684-692}|1RK3_A_C:{682-692}|2O4R_A_C:{683-692}|2ZLC_A_C:{683-692}|2ZMH_A_C:{682-692}|1RKH_A_C:{683-692}|2ZMI_A_C:{684-692}|2ZLA_A_C:{682-692}|1RKG_A_C:{683-692}|2ZMJ_A_C:{682-692}|2ZL9_A_C:{684-692}
Q9UJY5	P11717	762.754	6.68072	5095.75	TRG_LysEnd_GGAAcLL_1:{2485-2491}
P12931	P11831	29.6819	58.5887	1739.03	LIG_SH3_4:{135-142}
P43405	P11912	20.6892	312.383	6462.96	LIG_SH2_SRC:{210-213}|LIG_SH2_SRC:{199-202}
P12004	P13051	578.406	16.716	9668.66	LIG_PCNA_PIPBox_1:{4-13}
P14635	P12004	4.4495	278.358	1238.55	DOC_CYCLIN_1:{20-23}
P12004	P18858	851.288	268.753	228786	LIG_PCNA_PIPBox_1:{1-11}
P12004	P26358	851.288	4.06173	3457.7	LIG_PCNA_PIPBox_1:{164-173}
P12004	P43246	4.98492	371.383	1851.31	1ISQ_A_B:{289-296}
P12004	P49005	3.52956	268.753	948.579	1U7B_A_B:{144-156}|2ZVM_C_W:{145-153}
P12004	P78527	578.406	13.6173	7876.31	LIG_PCNA_PIPBox_1:{3104-3113}
P12004	Q07864	4.98492	268.753	1339.71	1ISQ_A_B:{1115-1122}|1U7B_A_B:{923-935}|2ZVM_C_W:{79-87}
P12830	P21980	2.60197	277.593	722.288	2JF1_A_T:{279-289}
O15357	P12931	30.4501	20.6049	627.422	LIG_SH2_SRC:{530-533}
P12931	P05106	15.8041	165.037	2608.26	LIG_SH2_PTP2:{192-195}
P12931	P10636	32.4208	58.8272	1907.22	LIG_SH3_1:{514-520}|LIG_SH3_1:{547-553}
P12931	P12931	642.869	0	642.869	MOD_TYR_CSK:{526-534}
P18031	P12931	108.725	5.86293	637.446	3BRH_A_C:{416-422}
P18433	P12931	108.725	6.17044	670.88	3BRH_A_C:{416-422}
P12931	P20823	30.4453	29.284	891.559	LIG_SH2_STAT3:{218-221}
P12931	P35222	30.4501	86.8272	2643.89	LIG_SH2_SRC:{30-33}
P40763	P12931	30.4501	34.2469	1042.82	LIG_SH2_SRC:{530-533}
P42224	P12931	30.4501	34.2469	1042.82	LIG_SH2_SRC:{530-533}
P42226	P12931	30.4501	41.4441	1261.98	LIG_SH2_SRC:{530-533}
P51692	P12931	30.4501	137.988	4201.74	LIG_SH2_SRC:{530-533}
P12931	P61978	32.4208	18.9139	613.202	LIG_SH3_1:{286-292}
Q06124	P12931	108.725	8.72963	949.127	3BRH_A_C:{416-422}
P12931	Q07889	161.514	26.4074	4265.17	1SEM_A_C:{1150-1156}
P12931	Q09472	32.4208	27.5636	893.634	LIG_SH3_1:{883-889}
P12931	Q8WU20	30.3574	25.9785	788.64	LIG_SH2_GRB2:{392-395}|LIG_SH2_GRB2:{196-199}|LIG_SH2_GRB2:{349-352}
P12931	Q9Y6Q6	30.4453	26.528	807.652	LIG_SH2_STAT3:{550-553}
P13010	P09884	2.60197	462.531	1203.49	2C5K_T_P:{778-799}
Q86UT5	P13569	17.2428	65.0617	1121.84	LIG_PDZ_Class_1:{1475-1480}
P26038	P13598	57.2019	13.5679	776.109	1J19_A_B:{256-268}
P13747	Q03519	57.2019	47.2222	2701.2	2VLL_A_C:{57-65}|1HHI_A_C:{57-65}
P14598	P04839	11.4911	122.455	1407.14	TRG_PEX_1:{516-520}
P14598	P13498	22.0744	135.642	2994.21	LIG_SH3_1:{149-155}
P14598	Q04206	22.0744	28.0268	618.673	LIG_SH3_1:{79-85}
P14635	P30260	9.966	78.037	777.717	1H26_B_E:{392-399}
P14635	P38936	57.2019	62.679	3585.36	1OKV_B_E:{155-159}
O60674	P14784	19.1399	84.4606	1616.57	LIG_SH2_STAT5:{536-539}
P40763	P14784	19.1399	149.72	2865.64	LIG_SH2_STAT5:{536-539}
P42224	P14784	19.1399	215.294	4120.71	LIG_SH2_STAT5:{536-539}
P51692	P14784	19.1399	190.524	3646.63	LIG_SH2_STAT5:{536-539}
P10275	P14859	5.24327	602.025	3156.58	1T7R_A_B:{447-454}
P14923	P25054	84.9753	63.2457	5374.33	1T08_A_C:{1484-1497}
P14923	P35221	8.68272	312.383	2712.33	TRG_NLS_MonoExtC_3:{49-54}
P62258	P15056	296.581	5.28485	1567.39	LIG_14-3-3_1:{362-367}
P15153	Q92608	3.52956	228.531	806.612	2QME_A_I:{415-437}|2QME_A_I:{352-374}|2QME_A_I:{335-357}
O00458	P15172	4.94562	193.765	958.29	1JWG_A_C:{47-53}
P06400	P15172	6.7087	129.938	871.717	1GUX_B_E:{39-47}
P16109	P15311	5.45912	196.321	1071.74	2OEI_A_B:{471-478}
P16885	P15391	30.4501	46.5802	1418.37	LIG_SH2_SRC:{409-412}|LIG_SH2_SRC:{439-442}
P43405	P15391	30.4501	225.765	6874.58	LIG_SH2_SRC:{409-412}|LIG_SH2_SRC:{439-442}
P15498	P11274	23.2602	29.392	683.663	LIG_SH2_PTP2:{177-180}
P15813	P08575	6.98487	402.444	2811.02	1NAN_H_M:{976-983}|2CLZ_A_C:{976-983}
P16066	P01160	57.2019	96.9506	5545.76	1YK0_A_E:{129-146}
P15311	P16070	161.514	13.5679	2191.41	2ZPY_A_B:{678-685}
P26038	P16070	161.514	4.41975	713.853	2ZPY_A_B:{678-685}
P35240	P16070	161.514	30.3704	4905.25	2ZPY_A_B:{678-685}
Q13009	P16070	119.068	8.73961	1040.6	2ZPY_A_B:{678-685}
P78527	P16104	9.33731	87.284	814.998	MOD_PIKK_1:{134-140}|MOD_PIKK_1:{137-143}
P42224	P16234	34.1624	75.4015	2575.9	LIG_SH2_PTP2:{1018-1021}
P51692	P16234	34.1624	137.351	4692.24	LIG_SH2_PTP2:{1018-1021}
P16333	P48023	32.4208	29.914	969.834	LIG_SH3_1:{44-50}|LIG_SH3_1:{43-49}
P16333	P98082	84.9753	10.0795	856.505	2J6F_A_C:{714-721}
P16333	Q07889	161.514	52.2981	8446.89	1B07_A_C:{1150-1157}|1SEM_A_C:{1150-1156}|1CKB_A_B:{1150-1157}
P16333	Q07890	84.9753	7.28395	618.956	1CKB_A_B:{1146-1153}
P16333	Q9NYQ7	30.4453	21.3436	649.813	LIG_SH2_STAT3:{998-1001}|LIG_SH2_STAT3:{328-331}
P16333	Q9UQC2	161.514	6.69905	1081.99	2W0Z_A_B:{351-358}
P06239	P16410	14.9984	74.4102	1116.03	LIG_SH3_1:{203-209}
O60674	P16471	30.3574	337.877	10257	LIG_SH2_GRB2:{430-433}
P43403	P16471	30.3574	77.7222	2359.44	LIG_SH2_GRB2:{430-433}
P40763	P16473	20.686	84.7284	1752.69	LIG_SH2_STAT3:{706-709}
P16066	P16860	57.2019	160.79	9197.49	1YK0_A_E:{111-128}
P51692	P16871	20.686	72.2716	1495.01	LIG_SH2_STAT3:{456-459}
P16885	P00533	30.3574	20.1026	610.263	LIG_SH2_GRB2:{1138-1141}
P16885	P04626	30.4453	23.7472	722.992	LIG_SH2_STAT3:{1139-1142}
Q13415	P17096	7.34688	196.568	1444.16	2DRK_A_B:{47-55}
P52630	P17181	30.3574	37.1111	1126.6	LIG_SH2_GRB2:{538-541}
P61981	P17252	96.2413	25.0036	2406.38	LIG_14-3-3_3:{316-321}|LIG_14-3-3_3:{211-216}
P17342	P16860	57.2019	284.025	16246.7	1YK0_A_E:{111-128}
P17342	P23582	57.2019	34.13	1952.3	1YK0_A_E:{109-126}
P49418	P17600	14.3222	162.309	2324.61	LIG_SH3_2:{597-602}
P17612	O96004	6.05575	111.765	676.824	MOD_PKB_1:{104-112}
P17612	P61925	161.514	3.97576	642.142	1STC_E_I:{7-22}
P03372	P17676	7.40526	161.901	1198.92	3H0A_A_B:{299-308}
P10275	P17676	5.45912	244.679	1335.73	3H0A_A_B:{299-308}
Q04771	P17813	6.0991	112.593	686.714	MOD_ProDKin_1:{647-653}
P06400	P17947	13.2959	84.7284	1126.54	2R7G_A_E:{78-86}
P35568	P18031	12.2758	57.8409	710.043	LIG_PTB_Apo_2:{190-197}
P62993	P18031	25.2717	57.7964	1460.62	2W0Z_A_B:{308-315}|1CKA_A_B:{307-315}|1CKB_A_B:{308-315}
P62993	P18433	23.2116	68.2818	1584.93	LIG_SH2_PTP2:{491-494}
P62993	P18545	20.2096	67.5556	1365.27	LIG_SH3_4:{41-48}
P18564	P04004	22.0485	48.037	1059.14	LIG_RGD:{64-66}
P24941	P18858	8.3796	78.5802	658.471	MOD_CDK_1:{230-236}
P19174	Q9H2P0	30.4453	34.916	1063.03	LIG_SH2_STAT3:{392-395}
P62993	P19235	30.4501	23.3029	709.576	LIG_SH2_SRC:{489-492}
O60674	P19438	16.112	397.259	6400.64	LIG_TYR_ITSM:{356-363}
P42224	P19438	16.112	440.321	7094.46	LIG_TYR_ITSM:{356-363}
P50613	P19447	6.02483	165.037	994.319	MOD_GSK3_1:{262-269}
P51946	P19447	4.4495	165.037	734.332	DOC_CYCLIN_1:{453-457}|DOC_CYCLIN_1:{346-349}|DOC_CYCLIN_1:{678-681}|DOC_CYCLIN_1:{360-364}|DOC_CYCLIN_1:{74-78}
P51948	P19447	2.60197	243.346	633.178	2C5K_T_P:{636-657}|2C5K_T_P:{715-736}|2C5I_T_P:{636-657}|2C5I_T_P:{715-736}
P19793	P35222	10.8914	568.148	6187.94	LIG_NRBOX:{535-541}|LIG_NRBOX:{258-264}
P19793	Q15596	161.514	137.988	22287	3E7C_B_D:{742-751}|1X7J_A_C:{639-648}|1YYE_A_C:{639-648}|2GTK_A_B:{639-647}|1X76_A_C:{640-648}|3FXV_A_B:{742-751}|2FVJ_A_B:{639-647}|3FUR_A_H:{638-647}|2QPY_A_B:{744-751}|1X7B_A_C:{639-648}|1U3R_A_C:{640-648}|1GWR_A_C:{742-750}|1ZAF_A_C:{636-648}|1X78_A_C:{640-648}|3G9E_A_B:{639-647}|1U3S_A_C:{640-648}|1U9E_A_C:{640-648}|2NV7_A_C:{639-648}
P19793	Q9UBK2	161.514	30.27	4889.04	3F7D_A_B:{141-150}|3CS8_A_B:{141-152}
P19838	P35579	3.86532	567.605	2193.97	1T6O_A_B:{1783-1800}|1T6O_A_B:{1547-1564}
P19878	P13498	22.0744	337.691	7454.32	LIG_SH3_1:{149-155}
P20248	P04637	5.24327	730.21	3828.69	1OKV_B_E:{381-385}
P20248	P38936	57.2019	111.765	6393.19	1OKV_B_E:{155-159}
Q03135	P20333	7.34688	88.0988	647.251	1JUQ_A_E:{316-320}
P12004	P20585	1250.29	33.284	41614.7	LIG_PCNA_PIPBox_1:{21-30}
P20594	P01160	57.2019	200.531	11470.7	1YK0_A_E:{129-146}
P20594	P16860	57.2019	200.531	11470.7	1YK0_A_E:{111-128}
P20594	P23582	57.2019	112.24	6420.34	1YK0_A_E:{109-126}
Q9NZ52	P20645	1120.26	3.58025	4010.82	TRG_LysEnd_GGAAcLL_1:{271-277}
Q9UJY4	P20645	1120.26	2.14815	2406.49	TRG_LysEnd_GGAAcLL_1:{271-277}
Q9UJY5	P20645	1120.26	2.69136	3015.03	TRG_LysEnd_GGAAcLL_1:{271-277}
P35222	P20749	6.38589	157.827	1007.87	TRG_NLS_MonoExtN_4:{23-29}
P20936	P42858	15.8041	174.29	2754.5	LIG_SH2_PTP2:{2102-2105}|LIG_SH2_PTP2:{1483-1486}|LIG_SH2_PTP2:{2723-2726}
P20936	P49023	84.9753	18.5856	1579.31	2O9V_A_B:{45-54}
P43403	P20963	20.0479	513.951	10303.6	LIG_TYR_ITAM:{139-156}|LIG_TYR_ITAM:{108-126}
P00519	P21333	32.4208	33.4323	1083.9	LIG_SH3_1:{268-274}
Q12933	P21580	27.7479	61.8519	1716.26	LIG_TRAF2_2:{313-318}
Q13077	P21580	27.7479	23.8272	661.154	LIG_TRAF2_2:{313-318}
P29353	P21860	34.1624	45.3971	1550.88	LIG_SH2_PTP2:{1159-1162}
P05106	P21980	20.1497	107.173	2159.51	LIG_Integrin_isoDGR_1:{17-19}
P15927	P22674	5.45912	398.444	2175.16	2B3G_A_B:{81-94}
P22681	P49023	119.068	14.9235	1776.9	1OW6_A_D:{263-273}
Q99963	P22681	84.9753	9.16541	778.834	2J6F_A_C:{823-830}|2BZ8_A_C:{821-830}
P22736	Q09472	119.068	5.09697	606.884	1RDT_D_E:{79-85}
P22736	Q9Y6Q9	161.514	5.08363	821.079	2QPY_A_B:{737-744}
O14745	P22888	11.7156	58.72	687.937	LIG_PDZ_Class_1:{694-699}
P23193	P29083	42.1689	97.36	4105.57	1Z96_A_B:{15-35}
P23229	Q9UMD9	4.94562	284.025	1404.68	2CE9_A_X:{463-467}
P23443	P10636	8.3796	102.074	855.34	MOD_CDK_1:{545-551}
P23443	P23588	62.6434	36.3132	2274.78	3CY3_A_B:{399-406}
P23443	P42345	13.2959	161.901	2152.62	3CY2_A_B:{1814-1822}|3CXW_A_B:{1814-1822}
P23458	P14784	3.67486	174.519	641.331	2JAM_A_D:{30-34}
P40763	P23458	16.7401	273.111	4571.9	LIG_TYR_ITIM:{938-943}
P42224	P23458	16.7401	107.173	1794.08	LIG_TYR_ITIM:{938-943}
P42226	P23458	16.7401	67.1176	1123.55	LIG_TYR_ITIM:{938-943}
P42229	P23458	16.7401	84.5437	1415.27	LIG_TYR_ITIM:{938-943}
P51692	P23458	16.7401	59.8272	1001.51	LIG_TYR_ITIM:{938-943}
P03372	P24385	3.67486	200.531	736.922	2ZFX_A_C:{79-85}
P24385	P06400	84.9753	149.432	12698	1H25_B_E:{869-878}
P24385	P10275	7.40526	109.333	809.642	1H27_B_E:{24-27}
P24385	P38936	57.2019	228.049	13044.8	1OKV_B_E:{155-159}
P14635	P24522	3.02953	325.716	986.768	DOC_CYCLIN_1:{45-49}
P10275	P24864	9.966	86.8272	865.319	1M2Z_A_B:{29-43}
P24864	P30304	13.2959	58.8272	782.159	1OKV_B_E:{11-15}
P24864	Q13618	4.4495	277.086	1232.9	DOC_CYCLIN_1:{625-628}|DOC_CYCLIN_1:{546-550}
Q15544	P24928	6.98487	177.877	1242.45	1BT6_A_C:{219-225}
P24941	P06400	5.70543	206.012	1175.39	MOD_CDK_1:{249-255}|MOD_CDK_1:{605-611}|MOD_CDK_1:{353-359}|MOD_CDK_1:{818-824}|MOD_CDK_1:{2-8}
P24941	P33991	6.44772	123.975	799.358	MOD_CK2_1:{94-100}
P38398	P24941	9.67699	196.283	1899.43	LIG_BRCT_BRCA1_1:{105-109}
P24941	P62136	5.70543	135.42	772.628	MOD_CDK_1:{317-323}
P25054	P35221	8.68272	121.111	1051.57	TRG_NLS_MonoExtC_3:{49-54}
P35222	P25054	8.68272	120.572	1046.89	TRG_NLS_MonoExtC_3:{2048-2053}|TRG_NLS_MonoExtC_3:{1767-1772}|TRG_NLS_MonoExtC_3:{1588-1593}
Q14160	P25054	25.3246	309.457	7836.86	LIG_PDZ_Class_1:{2838-2843}
Q15691	P25054	21.3239	175.667	3745.89	LIG_SxIP_EBH_1:{2801-2811}|LIG_SxIP_EBH_1:{1180-1192}|LIG_SxIP_EBH_1:{2384-2393}|LIG_SxIP_EBH_1:{1182-1193}
P25092	P12931	642.869	3.23121	2077.25	MOD_TYR_CSK:{526-534}
P25098	P08913	7.13229	165.037	1177.09	MOD_PKA_1:{224-230}
P25098	P18545	6.257	123.519	772.856	MOD_PKA_2:{32-38}
P25098	P49407	4.98492	225.765	1125.42	1Q8T_A_B:{273-291}|2UW0_A_I:{273-291}|1XH4_A_B:{273-291}|2JDV_A_I:{273-291}|2VO6_A_I:{273-291}|2UW4_A_I:{273-291}|2VNY_A_I:{273-291}|2ERZ_E_I:{273-291}|1SVE_A_B:{273-290}|1JBP_E_S:{273-291}|3DND_A_I:{273-291}|2GNH_A_I:{273-291}|2UZU_E_I:{273-291}|1YDR_E_I:{273-291}|2UZV_A_2:{273-291}|2UW6_A_I:{273-291}|2UW7_A_I:{273-291}|1XH6_A_B:{273-291}|1Q61_A_I:{273-291}|2VO7_A_I:{273-291}|2JDT_A_I:{273-291}|…
P24941	P25205	6.44772	128.111	826.024	MOD_CK2_1:{708-714}
P17301	P25391	29.5941	26.348	779.743	LIG_Integrin_isoDGR_1:{203-205}
Q9UMX0	P25686	161.514	6.41871	1036.71	2D3G_A_P:{251-265}
O00463	P25942	30.6995	61.3252	1882.65	LIG_TRAF2_1:{250-253}
P31946	P26045	137.203	112.971	15500.1	LIG_14-3-3_1:{832-837}
P26358	Q9NPF5	3.86532	257.074	993.672	2FMK_A_B:{428-442}
Q04917	P26651	96.2413	8.33333	802.011	LIG_14-3-3_3:{270-275}
O00463	P26842	30.6995	27.5291	845.131	LIG_TRAF2_1:{246-249}
Q12933	P26842	30.6995	26.6085	816.869	LIG_TRAF2_1:{246-249}
Q13077	P26842	30.6995	21.4815	659.471	LIG_TRAF2_1:{246-249}
P27348	O75494	201.934	5.20988	1052.05	LIG_14-3-3_1:{252-257}|LIG_14-3-3_1:{182-187}
P27348	O75628	296.581	8.21429	2436.2	LIG_14-3-3_1:{15-20}
P27348	P04049	296.581	9.16422	2717.94	LIG_14-3-3_1:{256-261}
P27348	P11142	137.203	15.2963	2098.7	LIG_14-3-3_1:{416-421}
P27348	P15056	296.581	6.49383	1925.95	LIG_14-3-3_1:{362-367}
P27348	P49815	141.35	4.62238	653.374	LIG_14-3-3_3:{1384-1389}|LIG_14-3-3_3:{934-939}|LIG_14-3-3_3:{1127-1132}
P27348	Q9UBF8	296.581	2.09877	622.455	LIG_14-3-3_1:{291-296}
P13747	P27797	57.2019	47.007	2688.89	2CLR_A_C:{1-10}
P27986	O15056	25.2717	25.8025	652.073	2AK5_B_D:{1284-1290}|2J6O_A_C:{1285-1291}
P27986	P00533	30.3574	26.7261	811.335	LIG_SH2_GRB2:{1138-1141}
P27986	P10912	15.8041	157.307	2486.09	LIG_SH2_PTP2:{248-251}
P27986	P19793	20.7326	47.9259	993.628	LIG_SH2_SRC:{249-252}
P27986	Q14118	30.4501	37.8035	1151.12	LIG_SH2_SRC:{863-866}
P27986	Q15019	20.6262	79.4824	1639.42	LIG_SH2_GRB2:{296-299}
P78352	P28223	17.2067	196.568	3382.29	LIG_PDZ_Class_1:{466-471}
P78352	P28335	16.8771	60.5556	1022	TRG_PEX_1:{324-328}
Q02410	P28335	11.7156	277.259	3248.25	LIG_PDZ_Class_1:{453-458}
P00519	P28340	23.2602	688.593	16016.8	LIG_SH2_PTP2:{104-107}
P28749	P29375	74.2556	29.627	2199.97	LIG_Rb_LxCxE_1:{1373-1377}
P28749	Q01094	119.068	60.5556	7210.2	1H24_B_E:{88-95}
P28749	Q15329	153.291	11.2312	1721.64	LIG_Rb_pABgroove_1:{333-341}
O00463	P28908	30.6995	46.3496	1422.91	LIG_TRAF2_1:{561-564}|LIG_TRAF2_1:{578-581}
Q12933	P28908	30.6995	68.1561	2092.36	LIG_TRAF2_1:{561-564}|LIG_TRAF2_1:{578-581}
Q13077	P28908	30.6995	77.1235	2367.65	LIG_TRAF2_1:{561-564}|LIG_TRAF2_1:{578-581}
P29323	P07947	642.869	1.3774	885.489	MOD_TYR_CSK:{533-541}
P29353	P03372	16.112	42.4444	683.866	LIG_TYR_ITSM:{180-187}
P29353	P07949	80.1513	13.789	1105.21	1UEF_B_D:{1055-1062}
P29353	P35968	23.2116	25.9705	602.817	LIG_SH2_PTP2:{115-118}|LIG_SH2_PTP2:{418-421}
P42229	P29353	34.1624	174.519	5961.98	LIG_SH2_PTP2:{427-430}
P51692	P29353	34.1624	107.173	3661.29	LIG_SH2_PTP2:{427-430}
P29353	P60033	20.6892	84.44	1747	LIG_SH2_SRC:{203-206}
P06400	P29374	109.288	11.0741	1210.27	LIG_Rb_LxCxE_1:{957-961}
P29466	P00533	17.9174	58.8193	1053.89	CLV_C14_Caspase3-7:{455-459}
P29466	P01584	12.1994	209.086	2550.73	CLV_C14_Caspase3-7:{125-129}
P29466	P09874	26.3705	38.5789	1017.34	CLV_C14_Caspase3-7:{211-215}
P29466	P47712	17.9549	87.6243	1573.29	CLV_C14_Caspase3-7:{433-437}|CLV_C14_Caspase3-7:{519-523}
P06400	P29590	3.52956	467.568	1650.31	2R7G_A_E:{196-204}|1GUX_B_E:{137-145}|1GUX_B_E:{774-782}
P10276	P29590	7.41566	181.506	1345.99	LIG_NRBOX:{752-758}
P19793	P29590	7.41566	293.358	2175.44	LIG_NRBOX:{752-758}
P22736	P29590	7.41566	84.7284	628.317	LIG_NRBOX:{752-758}
Q00987	P29590	3.52956	293.358	1035.42	1T4F_M_P:{845-853}|3FDO_A_B:{657-668}
P42224	P29597	20.7293	556.914	11544.4	LIG_SH2_STAT3:{827-830}
P31749	P30153	4.7945	153.506	735.985	MOD_PK_1:{28-34}
P30260	Q9H1A4	4.98492	164.45	819.77	1ELW_A_C:{1238-1244}
P30279	P06400	84.9753	152.444	12954	1H25_B_E:{869-878}
P30279	P38936	57.2019	37.8272	2163.78	1OKV_B_E:{155-159}
P30281	P38936	57.2019	55.7778	3190.59	1OKV_B_E:{155-159}
P14635	P30304	13.2959	180.383	2398.35	1OKV_B_E:{11-15}
P31946	P30304	296.581	5.95122	1765.02	LIG_14-3-3_1:{175-180}
P62258	P30304	296.581	22.1728	6576.05	LIG_14-3-3_1:{175-180}
P31946	P30305	296.581	4.7284	1402.35	LIG_14-3-3_1:{227-232}
P12004	P30307	578.406	18.8272	10889.7	LIG_PCNA_PIPBox_1:{319-328}|LIG_PCNA_PIPBox_1:{350-359}
P14635	P30307	3.52956	228.531	806.612	1H25_B_E:{238-247}|1H24_B_E:{68-75}
P20248	P30307	3.52956	280.988	991.761	1H25_B_E:{238-247}|1H24_B_E:{68-75}
O43639	P30530	30.3574	52.3117	1588.05	LIG_SH2_GRB2:{821-824}
P10275	P31749	10.8914	93.7531	1021.1	LIG_NRBOX:{379-385}
P63104	P31749	96.2413	13.986	1346.03	LIG_14-3-3_3:{121-126}
P31749	P67775	9.47493	74.5185	706.058	1IR3_A_B:{84-89}
P31751	P49815	14.0753	72.0117	1013.59	3CQU_A_C:{934-942}|1O6L_A_C:{934-942}|3E88_A_C:{934-942}|3E87_A_C:{934-942}|1O6K_A_C:{934-942}
P31751	P98177	14.0753	170.148	2394.89	3CQU_A_C:{257-265}|1O6L_A_C:{257-265}|3E88_A_C:{257-265}|3E87_A_C:{257-265}|1O6K_A_C:{257-265}
P31946	O75592	201.934	113.346	22888.3	LIG_14-3-3_1:{858-863}|LIG_14-3-3_1:{583-588}
P31946	P06213	201.934	18.1394	3662.95	LIG_14-3-3_1:{1372-1377}
P31946	P08069	72.805	17.5804	1279.94	LIG_14-3-3_2:{996-1002}|LIG_14-3-3_2:{843-849}|LIG_14-3-3_2:{605-611}
P31946	P08238	137.203	55.358	7595.3	LIG_14-3-3_1:{583-588}
P31946	P15056	296.581	37.8667	11230.5	LIG_14-3-3_1:{362-367}
P31946	P30307	96.2413	7.19512	692.468	LIG_14-3-3_3:{213-218}
P31946	P35568	141.35	11.0925	1567.93	LIG_14-3-3_3:{538-543}|LIG_14-3-3_3:{867-872}|LIG_14-3-3_3:{302-307}
P31946	P49815	141.35	54.9333	7764.84	LIG_14-3-3_3:{1384-1389}|LIG_14-3-3_3:{934-939}|LIG_14-3-3_3:{1127-1132}
P31946	Q12802	201.934	4.53086	914.934	LIG_14-3-3_1:{2560-2565}|LIG_14-3-3_1:{1223-1228}
P31946	Q14C86	201.934	37.9753	7668.49	LIG_14-3-3_1:{911-916}
P31946	Q5TCX8	201.934	97.6909	19727.1	LIG_14-3-3_1:{1009-1014}
P31946	Q8NFH8	141.35	26.2016	3703.59	LIG_14-3-3_3:{490-495}|LIG_14-3-3_3:{458-463}|LIG_14-3-3_3:{460-465}
P31946	Q92538	106.929	34.9753	3739.88	LIG_14-3-3_2:{409-415}
P31946	Q92574	201.934	66.63	13454.8	LIG_14-3-3_1:{336-341}
P31946	Q96Q42	296.581	4.02881	1194.87	LIG_14-3-3_1:{480-485}
P31946	Q9Y2U5	296.581	4.01661	1191.25	LIG_14-3-3_1:{160-165}
P31946	Q9Y4H2	296.581	2.5467	755.305	LIG_14-3-3_1:{429-434}
P31947	O00444	141.35	6.18519	874.277	LIG_14-3-3_3:{375-380}
P31947	O15056	296.581	34.9753	10373	LIG_14-3-3_1:{1336-1341}|LIG_14-3-3_1:{1094-1099}
P31947	O43166	296.581	2.18182	647.087	LIG_14-3-3_1:{1167-1172}
P31947	O75592	201.934	3.62963	732.944	LIG_14-3-3_1:{858-863}|LIG_14-3-3_1:{583-588}
P31947	O95171	96.2413	9.08642	874.489	LIG_14-3-3_3:{120-125}|LIG_14-3-3_3:{286-291}|LIG_14-3-3_3:{109-114}
P31947	P04049	296.581	4.86713	1443.5	LIG_14-3-3_1:{256-261}
P31947	P06493	96.04	107.173	10292.9	LIG_14-3-3_3:{158-163}
P31947	P25054	201.934	13.9383	2814.61	LIG_14-3-3_1:{945-950}
P31947	P49815	141.35	8.06993	1140.69	LIG_14-3-3_3:{1384-1389}|LIG_14-3-3_3:{934-939}|LIG_14-3-3_3:{1127-1132}
P31947	P56945	96.2413	8.97171	863.449	LIG_14-3-3_3:{491-496}|LIG_14-3-3_3:{628-633}
P31947	Q13470	201.934	6.62963	1338.75	LIG_14-3-3_1:{389-394}
P31947	Q5VV41	137.203	8.33333	1143.36	LIG_14-3-3_1:{575-580}
P31947	Q8TF72	201.934	4.06349	820.556	LIG_14-3-3_1:{1238-1243}|LIG_14-3-3_1:{717-722}|LIG_14-3-3_1:{1437-1442}|LIG_14-3-3_1:{1017-1022}
P31947	Q96IF1	107.153	13.5679	1453.84	LIG_14-3-3_2:{65-71}
P31947	Q96J02	107.153	47.9515	5138.16	LIG_14-3-3_2:{265-271}
P31947	Q96PE2	296.581	2.45679	728.638	LIG_14-3-3_1:{958-963}|LIG_14-3-3_1:{732-737}
P31947	Q96PU5	296.581	3.94545	1170.15	LIG_14-3-3_1:{445-450}
P31947	Q99683	201.511	4.88889	985.167	LIG_14-3-3_1:{963-968}
P31947	Q9NYL2	141.35	10.3908	1468.74	LIG_14-3-3_3:{634-639}
P31947	Q9UJM3	296.581	4.25	1260.47	LIG_14-3-3_1:{248-253}
P31947	Q9Y2U5	296.581	18.9158	5610.06	LIG_14-3-3_1:{160-165}
P31947	Q9Y4H2	296.581	3.8489	1141.51	LIG_14-3-3_1:{429-434}
P08648	P32004	29.5941	273.975	8108.04	LIG_Integrin_isoDGR_1:{899-901}
P32004	P15311	5.45912	128	698.768	2OEI_A_B:{471-478}
P16333	P32239	23.2116	60.5556	1405.59	LIG_SH2_PTP2:{294-297}
P62993	P32239	23.2116	39.1235	908.117	LIG_SH2_PTP2:{294-297}
P35222	P33151	3.86532	196.568	759.797	2F31_A_B:{654-673}
Q12996	P33240	5.45912	290.642	1586.65	2V1T_A_C:{328-339}
P33981	P30260	7.13229	268.753	1916.83	MOD_PKA_1:{376-382}
P53350	P33993	6.7087	97.8642	656.541	2Q0N_A_B:{396-406}
Q9Y4K3	P34932	30.6995	26.321	808.041	LIG_TRAF2_1:{793-796}
P34947	P25103	6.04309	312.383	1887.76	MOD_PKB_1:{62-70}
P35222	O00255	5.89945	131.185	773.92	TRG_NLS_MonoExtC_3:{608-613}
O14907	P35222	57.2019	17.3457	992.205	3DIW_A_C:{774-781}
P35222	O15169	8.68272	225.101	1954.48	TRG_NLS_MonoExtC_3:{413-419}
P03372	P35222	10.8914	330.123	3595.52	LIG_NRBOX:{535-541}|LIG_NRBOX:{258-264}
P10275	P35222	10.8914	568.148	6187.94	LIG_NRBOX:{535-541}|LIG_NRBOX:{258-264}
P35222	P15884	8.68272	131.556	1142.26	TRG_NLS_MonoExtC_3:{170-175}
P35222	P19838	12.7524	197.358	2516.78	TRG_NLS_MonoExtC_3:{360-365}
P35222	P35221	8.68272	442.444	3841.62	TRG_NLS_MonoExtC_3:{49-54}
P41235	P35222	10.8914	107.173	1167.27	LIG_NRBOX:{535-541}|LIG_NRBOX:{258-264}
P35222	Q92729	7.34688	200.531	1473.28	1EE4_A_D:{928-932}
P35222	Q9HCS4	8.68272	337.691	2932.08	TRG_NLS_MonoExtC_3:{420-425}|TRG_NLS_MonoExtC_3:{421-426}|TRG_NLS_MonoExtC_3:{422-427}
P35222	Q9NQB0	8.68272	418.815	3636.45	TRG_NLS_MonoExtC_3:{425-430}|TRG_NLS_MonoExtC_3:{426-431}|TRG_NLS_MonoExtC_3:{424-429}
P35222	Q9NSC2	8.68272	112.19	974.114	TRG_NLS_MonoExtC_3:{425-430}
P35222	Q9UJU2	9.966	98.9012	985.649	1T08_A_C:{19-32}
P35222	P35240	5.89945	193.765	1143.11	TRG_NLS_MonoExtC_3:{14-19}
P35251	O75943	14.2424	61.4819	875.653	LIG_BRCT_BRCA1_1:{57-61}
P16333	P35462	23.6638	47.7832	1130.73	LIG_TYR_ITSM:{62-69}
Q13424	P35499	84.9753	14.0247	1191.75	1RZX_A_B:{1831-1836}
Q13884	P35499	84.9753	11.2222	953.612	1RZX_A_B:{1831-1836}
P35568	P10912	8.35823	247.879	2071.83	LIG_PTB_Apo_2:{529-536}|LIG_PTB_Apo_2:{112-119}|LIG_PTB_Apo_2:{480-487}
P35568	P42345	108.725	67.679	7358.38	2ZPY_A_B:{2255-2262}
Q08345	P35568	161.514	8.98765	1451.63	1K3A_A_B:{895-901}
Q13464	P35568	119.068	6.46528	769.805	1K3A_A_B:{895-901}
O14579	P35606	5.24327	228.049	1195.73	1ELR_A_B:{889-893}|3ESK_A_B:{888-893}
Q13813	P35611	22.0744	33.1758	732.334	LIG_SH3_1:{599-605}
Q9GZY0	P35658	84.9753	31.0864	2641.58	1OAI_A_B:{1439-1444}
Q9UBU9	P35658	84.9753	34.2469	2910.14	1OAI_A_B:{1439-1444}
P03372	P35869	7.41566	107.16	794.665	LIG_NRBOX:{223-229}
P35968	P07947	642.869	3.08544	1983.53	MOD_TYR_CSK:{533-541}
Q8TBB1	P36406	4.98492	135.188	673.9	1RZX_A_B:{314-319}
P06241	P36544	16.8771	48.2556	814.415	TRG_PEX_1:{338-342}
P36897	Q03135	3.99372	289.769	1157.26	MOD_CK1_1:{88-94}
P37173	P17813	6.0991	231.938	1414.62	MOD_ProDKin_1:{647-653}
P37173	Q03167	13.2959	418.654	5566.38	3BU3_A_B:{532-545}|3BU5_A_B:{534-545}
P06400	P37231	9.47493	84.7284	802.796	1N4M_A_C:{147-164}
P37231	P48552	161.514	138.383	22350.8	2GPO_A_C:{378-386}
P37231	Q15648	161.514	37.1111	5993.97	2ZXN_A_C:{641-650}|1RJK_A_C:{641-650}|2O4J_A_C:{642-650}|1RK3_A_C:{640-650}|2O4R_A_C:{641-650}|2ZLC_A_C:{641-650}|2ZMH_A_C:{640-650}|1RKH_A_C:{641-650}|2ZMI_A_C:{642-650}|2ZLA_A_C:{640-650}|1RKG_A_C:{641-650}|2ZMJ_A_C:{640-650}|2ZL9_A_C:{642-650}
P37231	Q92793	161.514	14.3333	2315.04	1RDT_D_E:{68-74}
P37231	Q9UBK2	84.9753	276.61	23505	3D24_A_B:{206-217}|1XB7_A_P:{208-216}
P37231	Q9Y6Q9	161.514	58.9259	9517.38	2QPY_A_B:{737-744}
P38398	O15360	9.67699	66.4074	642.624	LIG_BRCT_BRCA1_1:{828-832}|LIG_BRCT_BRCA1_1:{207-211}|LIG_BRCT_BRCA1_1:{89-93}
O60674	P38398	23.2602	172.753	4018.27	LIG_SH2_PTP2:{179-182}
P03372	P38398	10.3763	59.8272	620.783	2ZMH_A_C:{1520-1530}
P38398	P05412	14.2424	137.988	1965.28	LIG_BRCT_BRCA1_1:{155-159}
P06400	P38398	74.4112	244.679	18206.9	LIG_Rb_LxCxE_1:{358-362}
P06493	P38398	10.3763	259.59	2693.57	2JAM_A_D:{1567-1571}
P14635	P38398	5.24327	719.099	3770.43	1H25_B_E:{568-577}
P38398	P16104	141.6	259.59	36758	LIG_BRCT_MDC1_1:{139-143}
P38398	P23258	14.2127	137.247	1950.64	LIG_BRCT_BRCA1_1:{384-388}
P28749	P38398	74.4112	87.8934	6540.26	LIG_Rb_LxCxE_1:{358-362}
P42224	P38398	23.2602	33.5556	780.51	LIG_SH2_PTP2:{179-182}
P42229	P38398	23.2602	34.9753	813.533	LIG_SH2_PTP2:{179-182}
P38398	P43246	9.67699	462.531	4475.91	LIG_BRCT_BRCA1_1:{515-519}
P38398	P49959	14.2127	138.383	1966.79	LIG_BRCT_BRCA1_1:{381-385}
P38398	P51531	20.918	35.9079	751.121	LIG_BRCT_BRCA1_1:{1423-1427}
P38398	P52292	9.67699	197.358	1909.83	LIG_BRCT_BRCA1_1:{444-448}
P38398	P54132	17.9525	62.3353	1119.07	LIG_BRCT_BRCA1_2:{1127-1133}
P38398	P55072	20.918	137.757	2881.6	LIG_BRCT_BRCA1_1:{769-773}
P38398	Q01094	14.2424	47.6209	678.238	LIG_BRCT_BRCA1_1:{278-282}
P38398	Q05086	9.67699	74.5185	721.115	LIG_BRCT_BRCA1_1:{570-574}|LIG_BRCT_BRCA1_1:{352-356}
Q08999	P38398	74.4112	34.86	2593.98	LIG_Rb_LxCxE_1:{358-362}
P38398	Q13547	26.4221	195.497	5165.45	LIG_BRCT_BRCA1_2:{433-439}
P38398	Q14683	14.2424	142.827	2034.21	LIG_BRCT_BRCA1_1:{1041-1045}
P38398	Q15596	20.918	135.377	2831.81	LIG_BRCT_BRCA1_1:{194-198}
P38398	Q99708	20.918	556.914	11649.5	LIG_BRCT_BRCA1_1:{326-330}|LIG_BRCT_BRCA1_1:{493-497}
P38398	Q9BXW9	17.9525	554.95	9962.71	LIG_BRCT_BRCA1_2:{704-710}
P38398	Q9NVC6	14.2424	111.765	1591.81	LIG_BRCT_BRCA1_1:{353-357}
P38398	Q9UHV7	26.4221	502.17	13268.4	LIG_BRCT_BRCA1_2:{955-961}
P38398	Q9Y4A5	26.3669	177.36	4676.43	LIG_BRCT_BRCA1_2:{3348-3354}
O96020	P38936	57.2019	13.2963	760.573	1OKV_B_E:{155-159}
P12004	P38936	851.288	2.20988	1881.24	LIG_PCNA_PIPBox_1:{144-153}
P24864	P38936	57.2019	63.5309	3634.08	1OKV_B_E:{155-159}
P24941	P38936	6.05575	101.037	611.855	MOD_PKB_1:{140-148}
O14543	P40189	30.4453	29.9017	910.367	LIG_SH2_STAT3:{905-908}|LIG_SH2_STAT3:{814-817}
O60674	P40189	30.4453	427.346	13010.7	LIG_SH2_STAT3:{905-908}|LIG_SH2_STAT3:{814-817}
P27986	P40189	30.4453	21.3986	651.486	LIG_SH2_STAT3:{905-908}|LIG_SH2_STAT3:{814-817}
Q06124	P40189	30.4453	46.5802	1418.15	LIG_SH2_STAT3:{905-908}|LIG_SH2_STAT3:{814-817}
P40337	Q16665	68.4757	11.9313	817.006	DEG_ODPH_VHL_1:{562-574}
P40337	Q99814	46.5256	109.222	5081.63	DEG_ODPH_VHL_1:{529-542}
P52292	P40692	8.68272	538.877	4678.91	TRG_NLS_MonoExtC_3:{469-474}
P78527	P40692	9.33731	178.469	1666.42	MOD_PIKK_1:{403-409}
Q13315	P40692	9.33731	168.877	1576.85	MOD_PIKK_1:{403-409}
P40763	P08069	23.2116	107.173	2487.65	LIG_SH2_PTP2:{387-390}
P40763	P17706	20.6892	196.568	4066.84	LIG_SH2_SRC:{68-71}|LIG_SH2_SRC:{54-57}
P40763	P19838	16.7751	52.3538	878.242	LIG_TYR_ITIM:{348-353}
P40763	P29590	13.0046	137.988	1794.47	LIG_SH2_STAT5:{203-206}
P40763	Q04206	23.2602	36.9878	860.343	LIG_SH2_PTP2:{20-23}
P40763	Q06124	30.4501	37.9383	1155.22	LIG_SH2_SRC:{584-587}
P40763	Q09472	20.7326	84.7284	1756.64	LIG_SH2_SRC:{2092-2095}
P40763	Q14469	20.7293	107.074	2219.57	LIG_SH2_STAT3:{155-158}
P40763	Q9NPH3	14.0845	66.1812	932.128	LIG_SH2_STAT3:{472-475}|LIG_SH2_STAT3:{153-156}|LIG_SH2_STAT3:{182-185}
O75381	P40855	4.61119	359.84	1659.29	TRG_PEX_2:{71-75}
P56589	P40855	366.709	358.57	131491	TRG_PEX_3:{18-29}
P40855	Q92968	6.98487	153.654	1073.26	1JUQ_A_E:{272-276}
P12004	P40938	3.52956	257.074	907.357	2ZVM_C_W:{293-301}
P40763	P41159	8.85444	209.086	1851.34	LIG_SH2_STAT5:{15-18}|LIG_SH2_STAT5:{18-21}
P05106	P41231	15.0122	369.679	5549.68	LIG_RGD:{95-97}
P12931	P41231	23.2116	70.3704	1633.41	LIG_SH2_PTP2:{33-36}
P41235	Q15596	161.514	7.91908	1279.04	1X7B_A_C:{639-648}|1U3R_A_C:{640-648}|1X7J_A_C:{639-648}|1YYE_A_C:{639-648}|1ZAF_A_C:{636-648}|1GWR_A_C:{742-750}|1X78_A_C:{640-648}|1X76_A_C:{640-648}|1U3S_A_C:{640-648}|1U9E_A_C:{640-648}|2NV7_A_C:{639-648}|2QPY_A_B:{744-751}
P41743	Q15334	7.40526	109.171	808.439	1STC_E_I:{1033-1048}
P41743	Q6P1M3	84.9753	74.1952	6304.76	2C3I_B_A:{664-671}|3CY2_A_B:{663-671}|3CXW_A_B:{663-671}
P42224	P10721	23.2116	37.1076	861.326	LIG_SH2_PTP2:{108-111}
P42224	P10914	20.7293	77.0636	1597.48	LIG_SH2_STAT3:{210-213}
P42224	P19525	23.2116	225.346	5230.63	LIG_SH2_PTP2:{101-104}
P42224	P35968	23.2116	66.1765	1536.06	LIG_SH2_PTP2:{115-118}|LIG_SH2_PTP2:{418-421}
P42224	Q05655	23.2116	47.7645	1108.69	LIG_SH2_PTP2:{514-517}
P42229	P03372	16.112	337.877	5443.87	LIG_TYR_ITSM:{180-187}
P42229	P20963	20.0479	88.0988	1766.19	LIG_TYR_ITAM:{139-156}|LIG_TYR_ITAM:{108-126}
P42229	Q92731	20.6892	636.235	13163.2	LIG_SH2_SRC:{31-34}
P42336	P23443	6.34421	172.455	1094.09	MOD_PIKK_1:{377-383}|MOD_PIKK_1:{314-320}
P42345	Q6R327	9.33731	70.1605	655.111	MOD_PIKK_1:{1214-1220}
P42345	Q8N122	9.33731	112.593	1051.31	MOD_PIKK_1:{854-860}
P42345	Q8TB45	9.33731	116.392	1086.79	MOD_PIKK_1:{235-241}
P42345	Q9BVC4	6.34421	109.296	693.399	MOD_PIKK_1:{40-46}|MOD_PIKK_1:{279-285}|MOD_PIKK_1:{205-211}
O95782	P42566	114.312	20.4033	2332.35	LIG_AP2alpha_2:{634-636}|LIG_AP2alpha_2:{599-601}|LIG_AP2alpha_2:{640-642}|LIG_AP2alpha_2:{825-827}|LIG_AP2alpha_2:{692-694}|LIG_AP2alpha_2:{672-674}|LIG_AP2alpha_2:{629-631}|LIG_AP2alpha_2:{804-806}|LIG_AP2alpha_2:{737-739}
P16333	P42566	32.4208	26.3116	853.041	LIG_SH3_1:{780-786}
P53680	P42566	5.45912	397.986	2172.65	1OJ5_A_B:{784-795}
P62993	P42566	32.4208	106.291	3446.02	LIG_SH3_1:{780-786}
P42574	O95155	17.9174	49.4568	886.135	CLV_C14_Caspase3-7:{1224-1228}
P06241	P42574	20.6892	165.037	3414.49	LIG_SH2_SRC:{195-198}
P42574	P06400	26.3705	37.8272	997.521	CLV_C14_Caspase3-7:{883-887}
P10415	P42574	3.52956	312.383	1102.57	2VOI_A_B:{215-231}|2P1L_A_B:{213-234}|3DVU_A_C:{215-234}
P15498	P42574	20.6892	36.8364	762.116	LIG_SH2_SRC:{195-198}
P42574	P31749	17.9549	83.1358	1492.7	CLV_C14_Caspase3-7:{459-463}
P42574	P35222	26.3705	41.6049	1097.14	CLV_C14_Caspase3-7:{29-33}
P42574	P49768	17.9549	49.29	884.997	CLV_C14_Caspase3-7:{28-32}
P42574	P55957	12.1994	94.7778	1156.23	CLV_C14_Caspase3-7:{27-31}
P62258	P42574	65.3909	14.8025	967.946	LIG_14-3-3_3:{242-247}
P42574	P78344	17.9549	39.1235	702.458	CLV_C14_Caspase3-7:{789-793}
P42574	P78527	17.9549	79.7778	1432.4	CLV_C14_Caspase3-7:{2710-2714}
P42574	Q07820	26.3705	87.284	2301.72	CLV_C14_Caspase3-7:{124-128}
P42574	Q13464	17.9549	78.037	1401.15	CLV_C14_Caspase3-7:{1110-1114}
P42574	Q14116	17.9549	78.1605	1403.36	CLV_C14_Caspase3-7:{68-72}
P42574	Q16512	17.9549	33.5556	602.487	CLV_C14_Caspase3-7:{861-865}|CLV_C14_Caspase3-7:{557-561}
P42768	O15117	41.2374	31.2048	1286.8	LIG_EVH1_1:{616-620}
P16333	P42768	32.4208	24.9599	809.217	LIG_SH3_1:{338-344}
P61158	P42768	84.9753	402.444	34197.8	2A3Z_A_C:{431-447}|2A40_A_C:{430-447}
P42768	Q8TF74	3945.28	0.39	1538.66	LIG_WH1:{397-407}
Q9Y5X1	P42768	32.4208	26.2246	850.221	LIG_SH3_1:{338-344}
O94973	P42858	41.571	18.09	752.019	LIG_AP2alpha_1:{2985-2989}
P43146	P10275	10.3763	107.173	1112.05	2JF1_A_T:{26-36}
Q14289	P43146	235.799	66.9701	15791.5	LIG_FAT_LD_1:{1432-1440}
Q8IUQ4	P43146	70.8131	52.988	3752.24	DEG_SIAH_1:{1331-1339}
O14757	P43246	6.98487	96.3951	673.307	2JAM_A_D:{721-725}
Q13535	P43246	6.34421	138.383	877.93	MOD_PIKK_1:{714-720}|MOD_PIKK_1:{320-326}|MOD_PIKK_1:{294-300}|MOD_PIKK_1:{857-863}|MOD_PIKK_1:{126-132}|MOD_PIKK_1:{57-63}
P43403	O43561	34.1624	81.284	2776.86	LIG_SH2_PTP2:{220-223}|LIG_SH2_PTP2:{200-203}
P43403	P06127	14.0845	47.7395	672.386	LIG_SH2_STAT3:{99-102}|LIG_SH2_STAT3:{187-190}
P43403	Q8IWV1	34.1624	84.69	2893.22	LIG_SH2_PTP2:{193-196}
P43405	O43561	34.1624	233.444	7975.03	LIG_SH2_PTP2:{220-223}|LIG_SH2_PTP2:{200-203}
P43405	P05107	14.0845	257.074	3620.76	LIG_SH2_STAT3:{544-547}
P43405	Q01362	15.8041	284.025	4488.75	LIG_SH2_PTP2:{158-161}
O00463	P43489	30.6995	87.6982	2692.29	LIG_TRAF2_1:{262-265}
P06241	P43699	20.6262	29.9575	617.91	LIG_SH2_GRB2:{86-89}
P62993	P43699	20.6262	36.9906	762.977	LIG_SH2_GRB2:{86-89}
P45973	Q13263	113.158	14.2828	1616.21	LIG_HP1_1:{486-490}
Q92851	P45983	26.3705	23.3951	616.939	CLV_C14_Caspase3-7:{410-414}
P45984	Q9UQF2	84.9753	26.6375	2263.53	1UKH_A_B:{158-167}
P46013	Q9NS87	5.45912	115.794	632.134	1DDV_A_B:{399-404}
P46108	O15357	161.514	36.4077	5880.36	1FYN_A_B:{1050-1059}
P46108	P10301	20.7293	33.8141	700.943	LIG_SH2_STAT3:{193-196}
P46108	P21333	32.4208	33.4248	1083.66	LIG_SH3_1:{268-274}
P46108	P49023	84.9753	9.18691	780.66	2O9V_A_B:{45-54}
P46108	Q07889	161.514	20.0994	3246.35	1B07_A_C:{1150-1157}|1SEM_A_C:{1150-1156}|1CKB_A_B:{1150-1157}
P46108	Q07890	84.9753	13.1852	1120.41	1CKB_A_B:{1146-1153}
P46108	Q13905	161.514	14.2867	2307.51	1CKA_A_B:{607-615}
P46108	Q14185	32.4208	52.5062	1702.29	LIG_SH3_1:{1843-1849}
P46109	P04626	30.4453	20.0964	611.842	LIG_SH2_STAT3:{1139-1142}
P46109	P08069	23.2116	26.7175	620.156	LIG_SH2_PTP2:{387-390}
P46109	P21860	34.1624	23.7408	811.043	LIG_SH2_PTP2:{1159-1162}
P46109	P51692	30.4453	37.84	1152.05	LIG_SH2_STAT3:{725-728}
P46109	Q07889	161.514	20.9521	3384.06	1SEM_A_C:{1150-1156}
P46109	Q13905	161.514	14.5432	2348.94	1CKA_A_B:{607-615}
P46531	Q8IZL2	7.40526	177.988	1318.05	2OEI_A_B:{105-112}
P38398	P46736	9.67699	131.926	1276.65	LIG_BRCT_BRCA1_1:{15-19}
P46934	O14964	29.1985	41.4527	1210.36	LIG_WW_1:{234-237}
P01185	P47901	6.7087	117.37	787.402	1JK4_A_B:{218-223}
P06239	P48023	32.4208	23.6821	767.793	LIG_SH3_1:{44-50}|LIG_SH3_1:{43-49}
Q06187	P48023	32.4208	25.353	821.965	LIG_SH3_1:{44-50}|LIG_SH3_1:{43-49}
O60674	P48357	20.686	215.938	4466.9	LIG_SH2_STAT3:{1141-1144}
P40763	P48357	20.686	261.012	5399.3	LIG_SH2_STAT3:{1141-1144}
Q13285	P48436	7.41566	190.77	1414.68	LIG_NRBOX:{141-147}
P48444	P53618	3.2884	270.481	889.451	TRG_ENDOCYTIC_2:{737-740}|TRG_ENDOCYTIC_2:{9-12}|TRG_ENDOCYTIC_2:{163-166}
P42224	P48551	23.2116	137.237	3185.49	LIG_SH2_PTP2:{269-272}
P52630	P48551	23.2116	59.8272	1388.68	LIG_SH2_PTP2:{269-272}
P19793	P48552	161.514	23.7654	3838.46	2GPO_A_C:{378-386}
P51843	P48552	16.0298	46.9383	752.413	LIG_NRBOX:{379-385}|LIG_NRBOX:{712-718}|LIG_NRBOX:{499-505}|LIG_NRBOX:{500-506}
P48729	P52292	6.01532	135.42	814.594	MOD_NEK2_1:{94-99}
P48740	Q15485	5.24327	336.874	1766.32	1YM0_A_B:{56-81}
P49023	P18206	7.34688	88.0988	647.251	2OEI_A_B:{871-878}
Q05397	P49023	347.045	69.9055	24260.4	LIG_FAT_LD_1:{266-274}|LIG_FAT_LD_1:{217-225}|LIG_FAT_LD_1:{145-153}
Q14289	P49023	347.045	57.1055	19818.2	LIG_FAT_LD_1:{266-274}|LIG_FAT_LD_1:{217-225}|LIG_FAT_LD_1:{145-153}
Q14511	P49023	119.068	18.4989	2202.62	1OW6_A_D:{263-273}
Q9Y490	P49023	119.068	8.96198	1067.08	1OW6_A_D:{263-273}
P49137	P26651	6.0991	149.432	911.402	MOD_ProDKin_1:{215-221}|MOD_ProDKin_1:{293-299}
O14640	P49407	7.40526	137.237	1016.28	1TP3_A_B:{367-372}
P31946	P49407	72.805	33.4568	2435.82	LIG_14-3-3_2:{52-58}
P61981	P49407	72.805	18.1481	1321.28	LIG_14-3-3_2:{52-58}
Q9Y4K3	P49407	20.9024	34.4529	720.149	LIG_TRAF2_1:{356-359}
Q00610	P49418	1143.12	5.73988	6561.41	LIG_Clathr_ClatBox_2:{380-385}
P49459	O75150	7.37036	231.938	1709.47	MOD_SUMO:{577-580}|MOD_SUMO:{639-642}|MOD_SUMO:{696-699}|MOD_SUMO:{610-613}
P49459	Q6PD62	10.8249	263.98	2857.56	MOD_SUMO:{843-846}
P84077	P49755	4.98492	150.84	751.923	2QME_A_I:{73-95}
P49757	P00533	22.5446	46.9383	1058.21	LIG_PTB_Phospho_1:{1166-1172}
P49757	P05106	10.4295	75.6667	789.166	LIG_PTB_Phospho_1:{779-785}|LIG_PTB_Phospho_1:{198-204}|LIG_PTB_Phospho_1:{767-773}
P10415	P49768	5.24327	177.84	932.464	3D7V_A_B:{337-357}
P31749	P49815	14.0753	87.3211	1229.07	3CQU_A_C:{934-942}|1O6L_A_C:{934-942}|3E88_A_C:{934-942}|3E87_A_C:{934-942}|1O6K_A_C:{934-942}
P63104	P49815	141.35	13.5879	1920.65	LIG_14-3-3_3:{1384-1389}|LIG_14-3-3_3:{934-939}|LIG_14-3-3_3:{1127-1132}
P61981	P49840	141.35	556.914	78719.8	LIG_14-3-3_3:{16-21}
P49841	P04637	7.40526	173.877	1287.6	2BFY_A_D:{14-44}
P49841	P25054	10.3763	66.8642	693.801	3CBL_A_B:{2194-2198}|3CD3_A_B:{2194-2198}
P49959	P12956	6.6526	723.827	4815.33	DOC_PP1:{466-472}|DOC_PP1:{228-234}
P35251	P49959	14.2127	336.874	4787.88	LIG_BRCT_BRCA1_1:{381-385}
P49959	P40692	6.6526	126.012	838.31	DOC_PP1:{234-241}
P49959	P54132	9.7912	111.975	1096.37	DOC_PP1:{449-456}|DOC_PP1:{135-142}|DOC_PP1:{136-142}
P49959	Q92878	6.6526	150.84	1003.48	DOC_PP1:{81-87}
P50502	P08107	161.514	5.2963	855.427	1ELW_A_C:{635-641}|3ESK_A_B:{636-641}
P50552	P18206	41.2374	197.358	8138.54	LIG_EVH1_1:{842-846}
P50613	P24928	6.44772	106.753	688.314	MOD_CK2_1:{1846-1852}
P50613	P51948	4.39006	146.955	645.141	MOD_CK2_1:{203-209}
P50613	Q92759	4.94562	180.87	894.514	1WBP_A_B:{279-285}
P50750	P24928	9.966	90.358	900.508	2JDO_A_C:{50-59}|3E88_A_C:{749-757}|2JDR_A_C:{50-59}
P46934	P51168	19.8388	107.877	2140.14	LIG_WW_1:{617-620}
O96019	P51532	7.40526	137.988	1021.83	2D1K_A_C:{170-198}
Q09028	P51532	5.24327	137.988	723.507	2QXV_A_B:{447-474}|2QXV_A_B:{1556-1583}
O60566	P51587	6.73805	280.988	1893.31	MOD_PLK:{190-196}
P20248	P51587	9.47493	331.049	3136.67	1H27_B_E:{1543-1546}
P42229	P51587	20.7326	147.617	3060.49	LIG_SH2_SRC:{2884-2887}
Q96GD4	P51587	7.40526	215.568	1596.34	2B9I_A_C:{1325-1338}
Q99728	P51587	26.4221	123.975	3275.69	LIG_BRCT_BRCA1_2:{262-268}
O60674	P51681	13.0046	48.037	624.701	LIG_SH2_STAT5:{68-71}|LIG_SH2_STAT5:{127-130}
O60674	P51692	30.4453	636.235	19370.4	LIG_SH2_STAT3:{725-728}
P51692	P01589	11.3978	93.9506	1070.83	LIG_TYR_ITIM:{148-153}
O75553	P51693	84.9753	77.95	6623.82	3DXD_C_D:{626-646}|3DXE_A_B:{626-649}|1OQN_A_C:{636-644}|1AQC_A_C:{637-646}|1M7E_A_D:{636-644}|3DXC_C_D:{626-646}
P51946	P29084	6.5487	137.965	903.492	DOC_CYCLIN_1:{9-12}
P51959	P04637	84.9753	161.062	13686.3	1H26_B_E:{379-386}
P51965	O60291	7.37036	164.714	1214	MOD_SUMO:{373-376}
Q14974	P52294	84.9753	270.012	22944.4	1QGR_A_B:{25-48}
P52630	O60674	20.6892	75.6667	1565.49	LIG_SH2_SRC:{42-45}|LIG_SH2_SRC:{20-23}
P52657	O00268	10.3763	105.716	1096.94	2OEI_A_B:{270-277}
P12004	P52701	849.508	215.79	183315	LIG_PCNA_PIPBox_1:{4-13}
P52735	P00533	30.3574	21.3483	648.077	LIG_SH2_GRB2:{1138-1141}
P52735	P04626	30.4453	39.3379	1197.65	LIG_SH2_STAT3:{1139-1142}
P52735	P09619	34.1624	21.3458	729.225	LIG_SH2_PTP2:{1021-1024}
P52735	P21860	34.1624	21.3474	729.28	LIG_SH2_PTP2:{1159-1162}
P53350	P23258	4.84602	123.975	600.787	MOD_PKA_1:{193-199}
P53350	P51587	6.73805	152.852	1029.92	MOD_PLK:{190-196}
P53350	Q00987	13.2959	101.886	1354.67	3CY3_A_B:{179-186}
P53350	Q2NKX8	6.257	97.8642	612.337	MOD_PKA_2:{1095-1101}
P53350	Q9UKT4	7.40526	152.588	1129.95	2JDR_A_C:{28-37}
O14579	P53618	5.24327	228.049	1195.73	1ELW_A_C:{532-538}
P84077	P53618	2.60197	399.173	1038.64	2FMK_A_B:{317-331}
P53621	Q8N6T3	1.34378	636.235	854.958	DEG_APCC_DBOX_1:{6-14}
P53667	P23528	6.59807	161.062	1062.7	2OKR_A_C:{15-34}
P53708	P04004	22.0485	137.237	3025.86	LIG_RGD:{64-66}
P35251	P54132	17.9525	42.9908	771.791	LIG_BRCT_BRCA1_2:{1127-1133}
P54274	P54132	32.9939	29.0767	959.352	LIG_TRFH_1:{686-690}
P62258	P54253	296.581	14.8025	4390.14	LIG_14-3-3_1:{772-777}
P54274	Q13315	32.9939	312.383	10306.7	LIG_TRFH_1:{407-411}|LIG_TRFH_1:{2167-2171}
P54274	Q9H2D6	71.3202	29.4321	2099.1	LIG_TRFH_1:{909-913}
P54284	Q13936	57.2019	511.049	29233	1T0J_B_C:{429-443}|1T3L_A_B:{429-445}
P41235	P54646	108.725	10.4815	1139.6	1YMT_A_B:{202-208}
P27361	P54829	108.725	5.61979	611.01	2GPH_A_B:{238-253}
Q15843	P55036	14.0753	60.3606	849.596	2D3G_A_P:{212-226}
P31946	P55040	137.203	4.95439	679.758	LIG_14-3-3_1:{258-263}
P55210	P46934	17.9549	38.6422	693.817	CLV_C14_Caspase3-7:{355-359}|CLV_C14_Caspase3-7:{504-508}|CLV_C14_Caspase3-7:{276-280}
P10275	P55317	7.40526	371.383	2750.19	1RKH_A_C:{398-407}|1RJK_A_C:{398-407}|1T5Z_A_B:{411-421}|1RK3_A_C:{397-407}|1RKG_A_C:{398-407}
P63104	P55851	72.805	16.642	1211.62	LIG_14-3-3_2:{155-161}
Q13347	P55884	9.47493	149.809	1419.43	2CE9_A_X:{703-707}
P63104	P55916	72.805	16.642	1211.62	LIG_14-3-3_2:{143-149}
Q14790	P55957	12.1994	56.0854	684.209	CLV_C14_Caspase3-7:{27-31}
P56945	P18031	25.2717	34.1946	864.158	2W0Z_A_B:{308-315}|1CKA_A_B:{307-315}|1CKB_A_B:{308-315}
P56945	P49023	119.068	8.99372	1070.86	1OW6_A_D:{263-273}
P56945	Q13905	161.514	10.1111	1633.09	1CKA_A_B:{607-615}
P56945	Q14185	32.4208	47.8395	1550.99	LIG_SH3_1:{1843-1849}
P56945	Q9C0H9	161.514	61.63	9954.12	1BBZ_A_B:{871-880}|2O88_A_C:{871-880}|1CKB_A_B:{876-883}
P03372	P60484	6.98487	150.84	1053.6	2ZMH_A_C:{62-72}
P10275	P60484	9.47493	462.531	4382.45	1RK3_A_C:{62-72}
P60953	P42768	84.9753	23.3553	1984.62	2QME_A_I:{237-259}
O60674	P61073	16.112	37.9753	611.859	LIG_TYR_ITSM:{41-48}
P61081	Q13564	5.00777	152.702	764.695	MOD_SUMO:{252-255}
P61088	Q8IYW5	7.37036	157.16	1158.33	MOD_SUMO:{209-212}
P61106	O43747	18.6302	58.706	1093.71	2FLK_A_B:{624-634}
P61981	O60282	201.511	34.5926	6970.8	LIG_14-3-3_1:{172-177}
P61981	O60343	296.581	5.06173	1501.21	LIG_14-3-3_1:{338-343}
P61981	O75494	201.934	4.24691	857.595	LIG_14-3-3_1:{252-257}|LIG_14-3-3_1:{182-187}
P61981	P04350	137.203	7.85185	1077.3	LIG_14-3-3_1:{282-287}
P61981	P07196	65.3909	56.7284	3709.52	LIG_14-3-3_3:{55-60}|LIG_14-3-3_3:{313-318}
P61981	P26045	137.203	9.29592	1275.43	LIG_14-3-3_1:{832-837}
P61981	P49815	141.35	19.0242	2689.08	LIG_14-3-3_3:{1384-1389}|LIG_14-3-3_3:{934-939}|LIG_14-3-3_3:{1127-1132}
P61981	P56524	296.581	2.46914	732.3	LIG_14-3-3_1:{464-469}
P61981	P68366	106.929	10.284	1099.65	LIG_14-3-3_2:{105-111}
P61981	Q00536	201.934	7.96296	1607.99	LIG_14-3-3_1:{477-482}
P61981	Q00537	201.934	33.2469	6713.67	LIG_14-3-3_1:{504-509}
P61981	Q00610	201.511	20.5455	4140.14	LIG_14-3-3_1:{188-193}
P61981	Q13009	296.581	27.0699	8028.44	LIG_14-3-3_1:{57-62}
P61981	Q13153	157.377	162.309	25543.6	LIG_14-3-3_2:{18-24}
P61981	Q6ZV73	141.35	10.4685	1479.73	LIG_14-3-3_3:{602-607}
P61981	Q86TI0	157.377	8.24691	1297.87	LIG_14-3-3_2:{592-598}
P61981	Q8N5S9	296.581	24.6173	7301.03	LIG_14-3-3_1:{472-477}
P61981	Q8ND76	141.35	8.90123	1258.19	LIG_14-3-3_3:{64-69}
P61981	Q92538	106.929	6.7037	716.821	LIG_14-3-3_2:{409-415}
P61981	Q92574	201.934	11.44	2310.12	LIG_14-3-3_1:{336-341}
P61981	Q96N16	201.934	26.9136	5434.76	LIG_14-3-3_1:{255-260}
P61981	Q9H0B6	201.934	13.0896	2643.23	LIG_14-3-3_1:{425-430}
P61981	Q9NZQ3	296.581	9.17	2719.65	LIG_14-3-3_1:{144-149}
P61981	Q9UMS4	296.581	136.832	40581.9	LIG_14-3-3_1:{190-195}
P61981	Q9Y4H2	296.581	5.7037	1691.61	LIG_14-3-3_1:{429-434}
Q04917	P62068	72.805	13.4815	981.519	LIG_14-3-3_2:{4-10}
P49841	P62136	12.5411	218.494	2740.15	3FY2_A_B:{253-258}
P62136	Q86XI6	9.77072	455.741	4452.92	DOC_PP1:{60-66}
P62258	O15151	201.511	4.06504	819.152	LIG_14-3-3_1:{364-369}
P62258	P01137	65.3909	48.1728	3150.06	LIG_14-3-3_3:{58-63}|LIG_14-3-3_3:{270-275}
P62258	P30305	296.581	7.23457	2145.64	LIG_14-3-3_1:{227-232}
P62258	P30307	96.2413	27.6049	2656.73	LIG_14-3-3_3:{213-218}
P62258	Q13233	141.35	6.48485	916.635	LIG_14-3-3_3:{289-294}
P62258	Q9NRI5	201.934	12.19	2461.57	LIG_14-3-3_1:{47-52}|LIG_14-3-3_1:{282-287}
P62258	Q9P0K1	141.35	9.40741	1329.74	LIG_14-3-3_3:{831-836}|LIG_14-3-3_3:{809-814}|LIG_14-3-3_3:{854-859}
P62258	Q9Y2U5	296.581	11.601	3440.63	LIG_14-3-3_1:{160-165}
P62318	O14744	3.86532	567.605	2193.97	2VWF_A_B:{55-68}
O14929	P62805	161.514	55.358	8941.11	2P0W_B_Q:{7-20}
P62993	O15357	161.514	41.9706	6778.85	1FYN_A_B:{1050-1059}
P62993	P05549	24.7143	61.6643	1523.99	LIG_SH3_5:{123-127}
P62993	P10912	36.298	45.2509	1642.52	LIG_SH3_5:{591-595}
P62993	P21333	32.4208	35.8899	1163.58	LIG_SH3_1:{268-274}
P62993	P35462	23.6638	165.037	3905.41	LIG_TYR_ITSM:{62-69}
P62993	P49023	84.9753	10.9063	926.768	2O9V_A_B:{45-54}
P62993	P98160	57.2019	11.371	650.441	1B07_A_C:{2241-2248}
P62993	Q07890	84.9753	43.0123	3654.99	1CKB_A_B:{1146-1153}
P62993	Q14573	20.686	135.025	2793.12	LIG_SH2_STAT3:{65-68}|LIG_SH2_STAT3:{729-732}
P62993	Q8NFH8	161.514	76.7649	12398.6	1CKA_A_B:{514-522}|1W70_A_C:{513-522}|1SSH_A_B:{514-522}
P62993	Q92918	84.9753	13.9778	1187.77	1UTI_A_D:{469-482}
P63000	Q92608	3.52956	585.988	2068.28	2QME_A_I:{415-437}|2QME_A_I:{352-374}|2QME_A_I:{335-357}
P63104	O14980	201.934	20.6049	4160.83	LIG_14-3-3_1:{1052-1057}
P63104	O60488	65.3909	11.9136	779.039	LIG_14-3-3_3:{85-90}|LIG_14-3-3_3:{60-65}
P63104	O60825	96.04	34.2469	3289.07	LIG_14-3-3_3:{172-177}|LIG_14-3-3_3:{298-303}
P63104	O75592	201.934	4.53846	916.468	LIG_14-3-3_1:{858-863}|LIG_14-3-3_1:{583-588}
P63104	P06576	137.203	47.2222	6479.04	LIG_14-3-3_1:{462-467}
P63104	P07437	137.203	21.037	2886.35	LIG_14-3-3_1:{282-287}
P63104	P07900	137.203	38.7037	5310.28	LIG_14-3-3_1:{591-596}
P63104	P08107	137.203	6.81964	935.677	LIG_14-3-3_1:{416-421}
P63104	P08238	137.203	9.32099	1278.87	LIG_14-3-3_1:{583-588}
P63104	P11142	137.203	15.2963	2098.7	LIG_14-3-3_1:{416-421}
P63104	P15056	296.581	4.02424	1193.52	LIG_14-3-3_1:{362-367}
P63104	P17252	96.2413	11.2161	1079.45	LIG_14-3-3_3:{316-321}|LIG_14-3-3_3:{211-216}
P63104	P21333	107.153	7.20988	772.562	LIG_14-3-3_2:{301-307}|LIG_14-3-3_2:{2139-2145}
P63104	P25705	65.3909	23.1605	1514.48	LIG_14-3-3_3:{45-50}
P63104	P31150	96.04	15	1440.6	LIG_14-3-3_3:{118-123}
P63104	P34932	201.511	34.8456	7021.78	LIG_14-3-3_1:{73-78}
P63104	P41250	157.377	103.704	16320.5	LIG_14-3-3_2:{687-693}
P63104	P41743	107.153	151.823	16268.3	LIG_14-3-3_2:{5-11}
P63104	P52294	96.04	511.049	49081.2	LIG_14-3-3_3:{108-113}
P63104	P78527	137.203	5.33333	731.751	LIG_14-3-3_1:{3889-3894}|LIG_14-3-3_1:{489-494}
P63104	Q00537	201.934	3.02424	610.696	LIG_14-3-3_1:{504-509}
P63104	Q00610	201.511	9	1813.6	LIG_14-3-3_1:{188-193}
P63104	Q05513	72.805	74.2378	5404.88	LIG_14-3-3_2:{219-225}
P63104	Q05655	65.3909	67.1076	4388.23	LIG_14-3-3_3:{301-306}|LIG_14-3-3_3:{623-628}
P63104	Q14974	65.3909	12.9259	845.238	LIG_14-3-3_3:{9-14}
P63104	Q3ZCQ8	141.35	16.57	2342.17	LIG_14-3-3_3:{25-30}
P63104	Q7KZI7	201.934	4.48951	906.583	LIG_14-3-3_1:{463-468}|LIG_14-3-3_1:{557-562}
P63104	Q8NFH8	141.35	5.04651	713.325	LIG_14-3-3_3:{490-495}|LIG_14-3-3_3:{458-463}|LIG_14-3-3_3:{460-465}
P63104	Q8NHH9	296.581	3.14	931.265	LIG_14-3-3_1:{21-26}
P63104	Q92598	96.2413	18.7307	1802.67	LIG_14-3-3_3:{500-505}
P63104	Q92973	106.929	11.2222	1199.98	LIG_14-3-3_2:{823-829}
P63104	Q96PU5	296.581	9.18355	2723.67	LIG_14-3-3_1:{445-450}
P63104	Q99460	96.2413	7.27273	699.936	LIG_14-3-3_3:{302-307}
P63104	Q9H0B6	201.934	6.39161	1290.68	LIG_14-3-3_1:{425-430}
P63104	Q9UQL6	296.581	5.69136	1687.95	LIG_14-3-3_1:{658-663}
P63104	Q9Y4H2	296.581	9.08642	2694.86	LIG_14-3-3_1:{429-434}
P63146	O75150	7.37036	602.025	4437.14	MOD_SUMO:{577-580}|MOD_SUMO:{639-642}|MOD_SUMO:{696-699}|MOD_SUMO:{610-613}
P63146	Q5VTR2	7.37036	136.05	1002.74	MOD_SUMO:{529-532}|MOD_SUMO:{490-493}|MOD_SUMO:{629-632}
P63146	Q8WVC0	10.8249	65.0617	704.287	MOD_SUMO:{536-539}
P63167	O14576	184.24	78.5802	14477.6	LIG_Dynein_DLC8_1:{166-172}
P63167	O43521	270.595	2.5679	694.861	LIG_Dynein_DLC8_1:{110-116}
P63167	Q13409	184.24	21.2222	3909.99	LIG_Dynein_DLC8_1:{156-162}
P23443	P68133	4.98492	157.593	785.586	2JDS_A_I:{295-313}|1Q8T_A_B:{295-313}|1ATP_E_I:{295-313}|2JDV_A_I:{295-313}|2UW4_A_I:{295-313}|2GNJ_A_I:{295-313}|2ERZ_E_I:{295-313}|1FMO_E_I:{295-313}|1JBP_E_S:{295-313}|1CDK_A_I:{295-313}|2UZW_E_I:{295-313}|1APM_E_I:{295-313}|1YDT_E_I:{295-313}|2VO0_A_I:{295-313}|1XH8_A_B:{295-313}|2JDT_A_I:{295-313}|2GNG_A_I:{295-313}|2UVY_A_I:{295-313}|2C1A_A_I:{295-313}|2F7E_E_I:{295-313}|1XH5_A_B:{295-313}|…
P78352	O95886	57.2019	27.7778	1588.94	1Q3P_A_C:{974-979}
P78352	P04626	84.9753	8.97688	762.813	1MFL_A_B:{1251-1255}|1MFG_A_B:{1247-1255}
P78352	P42858	14.3222	105.716	1514.08	LIG_SH3_2:{1199-1204}
P78352	Q09470	17.2067	47.8025	822.524	LIG_PDZ_Class_1:{490-495}
P78352	Q14289	21.035	47.7618	1004.67	LIG_SH3_2:{714-719}
P78352	Q9P1A6	119.068	38.3827	4570.13	1CKB_A_B:{613-620}
Q14114	P78509	6.59807	208.721	1377.16	2CE8_A_X:{662-669}|2CE8_A_X:{3040-3047}
P78527	P04637	13.7138	636.235	8725.18	MOD_PIKK_1:{12-18}
P78527	P05412	9.33731	96.7901	903.76	MOD_PIKK_1:{92-98}|MOD_PIKK_1:{246-252}
P09429	P78527	4.94562	157.593	779.393	1OW6_A_D:{719-729}
P09874	P78527	14.2424	43.3086	616.821	LIG_BRCT_BRCA1_1:{2676-2680}
P10275	P78527	10.8914	137.988	1502.88	LIG_NRBOX:{559-565}
P31751	P78527	6.7087	109.222	732.739	3CQW_A_C:{1177-1186}|2JDO_A_C:{1177-1186}|2JDR_A_C:{1177-1186}|2UW9_A_C:{1177-1186}
P38398	P78527	14.2424	137.988	1965.28	LIG_BRCT_BRCA1_1:{2676-2680}
P49917	P78527	14.2424	277.593	3953.6	LIG_BRCT_BRCA1_1:{2676-2680}
P78527	Q13315	9.33731	161.296	1506.07	MOD_PIKK_1:{872-878}|MOD_PIKK_1:{2589-2595}
Q13315	P78527	9.33731	161.296	1506.07	MOD_PIKK_1:{2609-2615}|MOD_PIKK_1:{4099-4105}|MOD_PIKK_1:{2617-2623}|MOD_PIKK_1:{2053-2059}
P78527	Q14191	9.33731	67.5556	630.787	MOD_PIKK_1:{406-412}|MOD_PIKK_1:{1138-1144}
P78527	Q92830	13.7138	170.148	2333.37	MOD_PIKK_1:{79-85}
P78527	Q96SD1	9.33731	177.877	1660.89	MOD_PIKK_1:{545-551}|MOD_PIKK_1:{535-541}|MOD_PIKK_1:{550-556}|MOD_PIKK_1:{531-537}|MOD_PIKK_1:{642-648}|MOD_PIKK_1:{559-565}|MOD_PIKK_1:{513-519}
P26045	P78536	25.3246	418.654	10602.2	LIG_PDZ_Class_1:{819-824}
Q8WTR7	P83369	7.34688	178.469	1311.19	1SDZ_A_B:{34-40}
Q9HCE7	P84022	29.1985	25.9322	757.181	LIG_WW_1:{181-184}
P98077	P04626	30.4453	30.03	914.273	LIG_SH2_STAT3:{1139-1142}
P98082	P05067	108.725	11.0173	1197.86	1OQN_A_C:{755-763}|1M7E_A_D:{755-763}
P06241	P98082	84.9753	10.0804	856.589	2J6F_A_C:{714-721}
P27986	P98082	84.9753	8.99123	764.032	2J6F_A_C:{714-721}
P98082	P51693	84.9753	9.04938	768.974	3DXD_C_D:{626-646}|3DXE_A_B:{626-649}|1OQN_A_C:{636-644}|1M7E_A_D:{636-644}|3DXC_C_D:{626-646}
P62993	P98082	84.9753	13.976	1187.61	2J6F_A_C:{714-721}
O75553	P98155	108.725	12.9034	1402.91	1NTV_A_B:{831-840}|1NU2_A_B:{831-840}
O60674	P98161	23.2116	67.1212	1557.99	LIG_SH2_PTP2:{2386-2389}
P14923	P98161	5.89945	136.531	805.457	TRG_NLS_MonoExtC_3:{1544-1549}|TRG_NLS_MonoExtC_3:{3661-3666}
O75553	P98164	84.9753	33.7883	2871.17	1NTV_A_B:{4592-4601}|1NU2_A_B:{4592-4601}
P98082	P98164	84.9753	8.72809	741.672	1NTV_A_B:{4592-4601}|1NU2_A_B:{4592-4601}
Q7Z6G8	P98164	84.9753	25.9749	2207.22	1NU2_A_B:{4592-4601}
Q99767	P98164	84.9753	10.0403	853.176	1NU2_A_B:{4592-4601}
P98171	P48023	32.4208	47.7105	1546.81	LIG_SH3_1:{44-50}|LIG_SH3_1:{43-49}
P06400	Q00534	104.371	159.728	16671.1	LIG_Rb_pABgroove_1:{74-82}
Q00535	Q15078	4.85617	205.29	996.924	MOD_PKA_1:{62-68}
P42224	Q00597	14.0867	52.98	746.313	LIG_SH2_SRC:{83-86}|LIG_SH2_SRC:{140-143}
Q00610	O75061	43.8323	23.7654	1041.69	LIG_Clathr_ClatBox_1:{499-503}
Q00610	O94973	43.7406	14.4929	633.927	LIG_Clathr_ClatBox_1:{904-908}
Q00610	O95208	64.3767	11.0741	712.913	LIG_Clathr_ClatBox_1:{519-523}
Q00610	P32121	29.7817	131.185	3906.92	LIG_Clathr_ClatBox_1:{373-377}
Q00610	Q10567	43.7406	59.6905	2610.9	LIG_Clathr_ClatBox_1:{632-636}
Q00610	Q13367	43.8323	33.8395	1483.26	LIG_Clathr_ClatBox_1:{808-812}
Q02410	Q00975	15.3179	199.568	3056.96	LIG_PTB_Phospho_1:{1707-1713}
P42224	Q00978	8.85444	404.062	3577.74	LIG_SH2_STAT5:{335-338}|LIG_SH2_STAT5:{327-330}|LIG_SH2_STAT5:{377-380}
P52630	Q00978	8.85444	96.7901	857.022	LIG_SH2_STAT5:{335-338}|LIG_SH2_STAT5:{327-330}|LIG_SH2_STAT5:{377-380}
P31749	Q00987	13.2959	64.8273	861.936	3CY3_A_B:{179-186}
P06400	Q01892	4.98492	196.321	978.644	2R7G_A_E:{54-62}|1N4M_A_C:{185-202}
P63104	Q02156	296.581	2.21212	656.074	LIG_14-3-3_1:{343-348}
P53350	Q02241	84.9753	107.074	9098.65	1QMZ_A_E:{951-957}
Q02641	Q13936	57.2019	197.358	11289.2	1T0J_B_C:{429-443}|1T3L_A_B:{429-445}
Q02750	P30086	6.98487	123.519	862.761	3CBL_A_B:{180-184}|3CD3_A_B:{180-184}
Q02790	P07900	357.911	6.44444	2306.54	LIG_TPR:{729-732}
Q02846	P06241	642.869	2.03412	1307.67	MOD_TYR_CSK:{527-535}
P04150	Q03164	84.9753	18.3951	1563.13	3CS8_A_B:{1817-1828}
P50750	Q03164	161.514	5.28255	853.207	1WBP_A_B:{158-164}
Q03181	Q9Y618	97.6302	91.5679	8939.79	LIG_CORNRBOX:{2143-2151}
P11215	Q03405	20.1497	111.617	2249.06	LIG_Integrin_isoDGR_1:{212-214}
P09874	Q03468	20.918	36.0123	753.306	LIG_BRCT_BRCA1_1:{1018-1022}
P17693	Q03518	8.95024	96.679	865.3	1JPG_A_C:{615-623}
P10321	Q03519	57.2019	47.2222	2701.2	2VLL_A_C:{57-65}|1HHI_A_C:{57-65}
P17693	Q03519	57.2019	47.2222	2701.2	1HHI_A_C:{57-65}
O15524	Q04206	23.2602	180.713	4203.43	LIG_SH2_PTP2:{20-23}
Q13347	Q04637	2.83851	249.037	706.894	DEG_SCF_FBW7_2:{315-322}|DEG_SCF_FBW7_2:{317-322}
P46109	Q04721	20.7326	33.8129	701.03	LIG_SH2_SRC:{2340-2343}
Q04721	Q8IZL2	5.45912	177.988	971.657	2OEI_A_B:{105-112}
Q04724	Q14469	161.514	4.5679	737.781	2CE9_A_X:{274-278}
P61981	Q04759	65.3909	74.1265	4847.2	LIG_14-3-3_3:{654-659}
Q04917	O14639	201.934	3.53684	714.207	LIG_14-3-3_1:{495-500}
Q04917	O60333	201.934	29.7037	5998.18	LIG_14-3-3_1:{463-468}
Q04917	O75122	201.934	10.3827	2096.62	LIG_14-3-3_1:{641-646}
Q04917	Q13009	296.581	10.0848	2990.98	LIG_14-3-3_1:{57-62}
Q04917	Q13796	296.581	2.15029	637.736	LIG_14-3-3_1:{1011-1016}|LIG_14-3-3_1:{918-923}
Q04917	Q3V6T2	201.934	5.68	1146.98	LIG_14-3-3_1:{1746-1751}
Q04917	Q7Z460	141.35	10.3827	1467.6	LIG_14-3-3_3:{554-559}|LIG_14-3-3_3:{666-671}|LIG_14-3-3_3:{597-602}
Q04917	Q86UR5	296.581	2.45413	727.849	LIG_14-3-3_1:{262-267}|LIG_14-3-3_1:{354-359}
Q04917	Q92974	296.581	5.65432	1676.97	LIG_14-3-3_1:{883-888}
Q04917	Q99759	201.934	4.48798	906.274	LIG_14-3-3_1:{247-252}
Q04917	Q9H4L5	137.203	8.98765	1233.14	LIG_14-3-3_1:{248-253}|LIG_14-3-3_1:{599-604}
Q04917	Q9UHB6	157.377	10.6345	1673.61	LIG_14-3-3_2:{579-585}
Q04917	Q9UQ26	296.581	9.40741	2790.06	LIG_14-3-3_1:{363-368}
Q04917	Q9Y4H2	296.581	2.16049	640.762	LIG_14-3-3_1:{429-434}
Q99728	Q05048	17.9525	538.877	9674.16	LIG_BRCT_BRCA1_2:{310-316}
Q05397	O43294	236.293	11.8478	2799.55	LIG_FAT_LD_1:{4-12}|LIG_FAT_LD_1:{204-212}|LIG_FAT_LD_1:{93-101}
Q05397	P09769	946.165	4.01971	3803.31	MOD_TYR_CSK:{519-527}
Q05397	P40763	160.549	14.5432	2334.89	LIG_FAT_LD_1:{203-211}
Q14185	Q05397	21.035	58.0123	1220.29	LIG_SH3_2:{712-717}|LIG_SH3_2:{873-878}
Q05397	Q92859	347.045	10.909	3785.91	LIG_FAT_LD_1:{1448-1456}
P61981	Q05513	72.805	299.16	21780.4	LIG_14-3-3_2:{219-225}
Q05513	Q04206	6.257	103.543	647.87	MOD_PKA_2:{72-78}
Q04917	Q05513	72.805	11.2222	817.034	LIG_14-3-3_2:{219-225}
Q05655	P07550	5.70543	655.407	3739.38	MOD_CDK_1:{398-404}
Q05655	P08913	7.13229	268.753	1916.83	MOD_PKA_1:{224-230}
Q05655	P30411	4.11457	225.346	927.2	MOD_PKB_1:{338-346}
P31946	Q05655	65.3909	95.6726	6256.12	LIG_14-3-3_3:{301-306}|LIG_14-3-3_3:{623-628}
P61981	Q05655	65.3909	36.4081	2380.76	LIG_14-3-3_3:{301-306}|LIG_14-3-3_3:{623-628}
Q06124	O43597	20.6892	157.593	3260.47	LIG_SH2_SRC:{269-272}
Q06124	P10721	23.2116	58.7265	1363.14	LIG_SH2_PTP2:{108-111}
Q06124	P10912	15.8041	52.4303	828.614	LIG_SH2_PTP2:{248-251}
Q06124	P35568	34.1624	51.7221	1766.95	LIG_SH2_PTP2:{896-899}
P42229	Q06124	30.4501	29.4321	896.21	LIG_SH2_SRC:{584-587}
P51692	Q06124	30.4501	36.0247	1096.96	LIG_SH2_SRC:{584-587}
Q06124	Q14289	20.6892	37	765.502	LIG_SH2_SRC:{402-405}
Q06187	Q03135	14.0867	55.7778	785.725	LIG_SH2_SRC:{6-9}
Q06418	P06241	642.869	3.12513	2009.05	MOD_TYR_CSK:{527-535}
Q06418	P07947	642.869	4.87484	3133.89	MOD_TYR_CSK:{533-541}
Q06418	P12931	642.869	3.18779	2049.33	MOD_TYR_CSK:{526-534}
Q07817	Q13794	8.95024	67.96	608.258	2PQK_A_B:{21-41}|3FDL_A_B:{19-41}|2VM6_A_B:{19-42}|2NL9_A_B:{21-41}
Q07817	Q9NQC3	5.24327	129.48	678.899	2P1L_A_B:{249-270}|3DVU_A_C:{251-270}
Q07820	Q16611	57.2019	11.8179	676.005	2VOH_A_B:{69-90}
Q07820	Q92934	84.9753	18.49	1571.19	2BZW_A_B:{100-126}
Q07869	O75376	66.4736	25.3584	1685.66	LIG_CORNRBOX:{2051-2059}
Q07869	P48552	161.514	109.222	17640.9	2GPO_A_C:{378-386}
Q07869	Q09472	161.514	43.0123	6947.11	1RDT_D_E:{79-85}
Q07869	Q9Y618	97.6302	20.9877	2049.03	LIG_CORNRBOX:{2143-2151}
O00459	Q07889	161.514	4.10275	662.653	1B07_A_C:{1150-1157}|1SEM_A_C:{1150-1156}|1CKB_A_B:{1150-1157}
P00519	Q07889	161.514	33.4311	5399.6	1B07_A_C:{1150-1157}|1SEM_A_C:{1150-1156}|1CKB_A_B:{1150-1157}
P04626	Q07889	10.3763	111.617	1158.17	1NVQ_A_B:{1133-1137}|1NVR_A_B:{1133-1137}|1NVS_A_B:{1133-1137}
P06241	Q07889	161.514	11.2435	1815.98	1B07_A_C:{1150-1157}|1SEM_A_C:{1150-1156}|1CKB_A_B:{1150-1157}
P27986	Q07889	161.514	74.1592	11977.8	1B07_A_C:{1150-1157}|1SEM_A_C:{1150-1156}|1CKB_A_B:{1150-1157}
Q8IZP0	Q07889	161.514	8.9942	1452.69	1B07_A_C:{1150-1157}|1SEM_A_C:{1150-1156}|1CKB_A_B:{1150-1157}
P29353	Q07890	23.2116	26.4074	612.958	LIG_SH2_PTP2:{679-682}|LIG_SH2_PTP2:{335-338}
P16333	Q07912	30.4501	23.3892	712.203	LIG_SH2_SRC:{635-638}|LIG_SH2_SRC:{518-521}
Q08289	Q13936	57.2019	16.1481	923.704	1T0J_B_C:{429-443}|1T3L_A_B:{429-445}
Q06124	Q08345	30.4501	23.2413	707.698	LIG_SH2_SRC:{569-572}
Q08752	P11142	161.514	4.7284	763.703	1ELW_A_C:{640-646}
P03372	Q09472	119.068	31.2963	3726.37	1RDT_D_E:{79-85}
P12004	Q09472	6.7087	98.6099	661.544	2ZVM_C_W:{1084-1092}
P35398	Q09472	161.514	8.98765	1451.63	1RDT_D_E:{79-85}
P37231	Q09472	161.514	90.358	14594.1	1RDT_D_E:{79-85}
P42224	Q09472	20.7326	37.0424	767.985	LIG_SH2_SRC:{2092-2095}
Q09472	Q12772	2.60197	244.679	636.648	1QLS_A_D:{735-744}
P41235	Q12772	13.2959	61.6049	819.092	3G8I_A_Z:{1051-1058}
P63104	Q12778	296.581	4.41975	1310.82	LIG_14-3-3_1:{21-26}
Q12834	O60566	8.75425	667.469	5843.19	LIG_GLEBS_BUB3_1:{409-417}
P20248	Q12834	6.5487	286.975	1879.32	DOC_CYCLIN_1:{149-152}
Q12834	Q9NYG5	2.1115	306.198	646.537	LIG_EH1_1:{54-62}
Q12846	Q15833	2.60197	532.827	1386.4	2C5K_T_P:{292-313}|2C5I_T_P:{292-313}
Q12933	Q12851	30.6995	24.9701	766.569	LIG_TRAF2_1:{375-378}
Q15700	Q12879	14.3222	48.9506	701.078	LIG_SH3_2:{1383-1388}
Q12933	O14920	15.9043	98.6084	1568.3	DOC_USP7_1:{702-706}|DOC_USP7_1:{694-698}
Q12933	O15519	20.9024	42.816	894.957	LIG_TRAF2_1:{219-222}
Q12933	O43734	33.4576	37.8272	1265.61	LIG_TRAF6:{13-21}
Q12933	P07437	20.9024	150.16	3138.72	LIG_TRAF2_1:{440-443}|LIG_TRAF2_1:{429-432}|LIG_TRAF2_1:{430-433}
Q12933	P21333	22.7803	67.0898	1528.33	LIG_TRAF6:{242-250}
Q12933	P49841	59.9804	11.2061	672.144	LIG_TRAF2_2:{44-49}
Q12933	Q99683	30.6995	37.7695	1159.51	LIG_TRAF2_1:{1033-1036}
Q12933	Q9NYA1	20.9024	177.937	3719.31	LIG_TRAF2_1:{379-382}
Q12962	O75529	2.60197	268.753	699.288	2V1T_A_C:{469-480}
Q12962	P21675	5.45912	225.346	1230.19	2V1T_A_C:{1126-1137}
Q12962	P49848	5.45912	153.506	838.009	2V1T_A_C:{500-511}
Q12962	Q15542	2.60197	277.086	720.971	2V1T_A_C:{195-206}
Q13042	Q9UJX6	9.47493	165.037	1563.72	3FWV_A_C:{341-345}
Q13077	O15519	20.9024	59.5556	1244.85	LIG_TRAF2_1:{219-222}
Q13077	O43353	30.6995	58.6366	1800.11	LIG_TRAF2_1:{341-344}
Q12933	Q13077	22.7803	53.1457	1210.68	LIG_TRAF6:{11-19}
Q13077	Q13546	22.7803	72.0966	1642.38	LIG_TRAF6:{351-359}|LIG_TRAF6:{364-372}
Q13077	Q92844	59.9804	27.51	1650.06	LIG_TRAF2_2:{180-185}
Q96ST3	Q13118	5855.07	8.97576	52553.7	LIG_Sin3_2:{39-48}
Q13131	P42345	9.80166	244.679	2398.26	3CY2_A_B:{1814-1822}|3CXW_A_B:{1814-1822}
P63167	Q13153	84.9753	27.7103	2354.69	3DVP_A_C:{213-221}
Q13153	Q12778	25.2717	24.9697	631.028	1O6L_A_C:{314-322}|3E88_A_C:{314-322}|1O6K_A_C:{314-322}|3E87_A_C:{314-322}
Q14155	Q13153	25.2717	100.979	2551.92	1YWO_A_P:{11-18}
Q13185	Q13263	113.158	37.7235	4268.71	LIG_HP1_1:{486-490}
Q13190	O15498	2.60197	261.012	679.146	2C5I_T_P:{21-42}|2C5I_T_P:{4-25}
Q13217	P11142	357.911	10.1481	3632.14	LIG_TPR:{643-646}
O14910	Q13224	17.2067	37.84	651.102	LIG_PDZ_Class_1:{1479-1484}
P06241	Q13224	30.4501	276.61	8422.8	LIG_SH2_SRC:{981-984}
P29323	Q13224	6.7087	136.05	912.718	3BU3_A_B:{1384-1397}
P78352	Q13224	22.0744	432.08	9537.89	LIG_SH3_1:{1111-1117}
Q13233	P07437	6.44772	196.568	1267.41	MOD_CK2_1:{406-412}
Q13233	Q16543	57.2019	21.2222	1213.95	3CBL_A_B:{297-301}|3CD3_A_B:{297-301}
Q13233	Q9BVA1	6.44772	196.568	1267.41	MOD_CK2_1:{406-412}
Q13257	Q9Y6D9	24.2658	214.81	5212.53	LIG_MAD2:{541-549}
Q13285	P48552	161.514	37.8272	6109.63	2GPO_A_C:{378-386}
P40763	Q13287	15.8041	149.64	2364.92	LIG_SH2_PTP2:{151-154}
P42229	Q13287	15.8041	195.88	3095.71	LIG_SH2_PTP2:{151-154}
Q92835	Q13291	57.2019	11.6543	666.649	1D4T_A_B:{277-286}
Q13315	O14757	9.33731	112.593	1051.31	MOD_PIKK_1:{354-360}|MOD_PIKK_1:{314-320}
Q13315	O60934	9.33731	418.654	3909.11	MOD_PIKK_1:{444-450}|MOD_PIKK_1:{612-618}|MOD_PIKK_1:{490-496}|MOD_PIKK_1:{394-400}|MOD_PIKK_1:{340-346}
Q13315	O75943	13.7138	106.753	1463.99	MOD_PIKK_1:{653-659}
Q13315	O96017	9.33731	181.506	1694.78	MOD_PIKK_1:{25-31}|MOD_PIKK_1:{47-53}|MOD_PIKK_1:{32-38}|MOD_PIKK_1:{16-22}|MOD_PIKK_1:{30-36}|MOD_PIKK_1:{23-29}|MOD_PIKK_1:{65-71}
Q13315	P04637	13.7138	254.062	3484.15	MOD_PIKK_1:{12-18}
Q13315	P13010	6.34421	96.7901	614.057	MOD_PIKK_1:{142-148}|MOD_PIKK_1:{523-529}|MOD_PIKK_1:{346-352}|MOD_PIKK_1:{99-105}
Q13315	P23025	6.34421	223.506	1417.97	MOD_PIKK_1:{193-199}|MOD_PIKK_1:{170-176}
P35251	Q13315	17.9525	33.5556	602.405	LIG_BRCT_BRCA1_2:{742-748}
P38398	Q13315	17.9525	257.074	4615.11	LIG_BRCT_BRCA1_2:{742-748}
P49917	Q13315	17.9525	70.1605	1259.55	LIG_BRCT_BRCA1_2:{742-748}
P49959	Q13315	9.7912	257.074	2517.06	DOC_PP1:{1971-1978}
Q13315	P51587	9.33731	72.2716	674.823	MOD_PIKK_1:{1103-1109}|MOD_PIKK_1:{3394-3400}
Q13315	P54132	9.33731	103.704	968.314	MOD_PIKK_1:{96-102}|MOD_PIKK_1:{544-550}|MOD_PIKK_1:{119-125}|MOD_PIKK_1:{1339-1345}|MOD_PIKK_1:{1383-1389}
Q13315	Q01831	9.33731	137.988	1288.43	MOD_PIKK_1:{889-895}|MOD_PIKK_1:{410-416}|MOD_PIKK_1:{348-354}|MOD_PIKK_1:{49-55}|MOD_PIKK_1:{15-21}
Q13315	Q14683	9.33731	77.1235	720.126	MOD_PIKK_1:{954-960}|MOD_PIKK_1:{355-361}|MOD_PIKK_1:{712-718}|MOD_PIKK_1:{179-185}|MOD_PIKK_1:{963-969}|MOD_PIKK_1:{357-363}|MOD_PIKK_1:{948-954}
Q13315	Q99638	9.33731	95.963	896.036	MOD_PIKK_1:{269-275}
Q13315	Q9BXW9	9.33731	116.11	1084.16	MOD_PIKK_1:{1415-1421}|MOD_PIKK_1:{1398-1404}|MOD_PIKK_1:{1401-1407}|MOD_PIKK_1:{593-599}
Q13315	Q9H2K8	13.7138	58.9259	808.097	MOD_PIKK_1:{779-785}|MOD_PIKK_1:{356-362}
Q13315	Q9UQE7	13.7138	251.16	3444.35	MOD_PIKK_1:{720-726}|MOD_PIKK_1:{380-386}|MOD_PIKK_1:{366-372}
Q13322	P10912	15.8041	195.967	3097.09	LIG_SH2_PTP2:{248-251}
P24941	Q13415	6.257	123.461	772.498	MOD_PKA_2:{214-220}
P05106	Q13418	22.0485	165.037	3638.81	LIG_RGD:{65-67}
P05107	Q13418	22.0485	109.222	2408.18	LIG_RGD:{65-67}
P49917	Q13426	9.67699	224.97	2177.03	LIG_BRCT_BRCA1_1:{91-95}
P35222	Q13485	3.67486	293.358	1078.05	2F31_A_B:{49-68}
Q12933	Q13490	29.7697	67.067	1996.57	DOC_USP7_2:{380-386}
Q13077	Q13490	29.7697	24.9851	743.8	DOC_USP7_2:{380-386}
Q13490	Q99558	12.3012	249.037	3063.46	LIG_BIR_II_1:{1-5}
O95782	Q13492	77.6693	96.3951	7486.94	LIG_AP2alpha_2:{420-422}
O14757	Q13535	9.966	257.074	2562	2C3I_B_A:{430-437}|2BZK_B_A:{430-436}
Q13535	O60934	9.33731	109.222	1019.84	MOD_PIKK_1:{444-450}|MOD_PIKK_1:{612-618}|MOD_PIKK_1:{490-496}|MOD_PIKK_1:{394-400}|MOD_PIKK_1:{340-346}
Q13535	O75943	13.7138	138.383	1897.75	MOD_PIKK_1:{653-659}
O96017	Q13535	9.966	161.296	1607.48	2BZK_B_A:{430-436}|2C3I_B_A:{430-437}
Q13535	P04637	13.7138	150.84	2068.58	MOD_PIKK_1:{12-18}
P38398	Q13535	14.2127	120.136	1707.45	LIG_BRCT_BRCA1_1:{128-132}
P49917	Q13535	14.2127	149.432	2123.83	LIG_BRCT_BRCA1_1:{128-132}
Q13535	P49959	9.33731	90.358	843.701	MOD_PIKK_1:{528-534}|MOD_PIKK_1:{673-679}|MOD_PIKK_1:{587-593}|MOD_PIKK_1:{675-681}
Q13535	P51587	9.33731	209.086	1952.31	MOD_PIKK_1:{1103-1109}|MOD_PIKK_1:{3394-3400}
Q13535	Q13315	9.33731	399.173	3727.2	MOD_PIKK_1:{872-878}|MOD_PIKK_1:{2589-2595}
O00463	Q13546	22.7803	719.099	16381.3	LIG_TRAF6:{351-359}|LIG_TRAF6:{364-372}
Q13546	Q9Y6K9	6.98487	86.52	604.331	1NVQ_A_B:{140-144}|1NVR_A_B:{140-144}|1ZYS_A_B:{140-144}|1NVS_A_B:{140-144}
P28749	Q13547	74.4112	11.4815	854.351	LIG_Rb_LxCxE_1:{414-418}
P35222	Q13547	8.68272	74.6543	648.202	TRG_NLS_MonoExtC_3:{440-446}|TRG_NLS_MonoExtC_3:{437-442}
Q13588	Q07889	161.514	16.513	2667.08	1B07_A_C:{1150-1157}|1SEM_A_C:{1150-1156}|1CKB_A_B:{1150-1157}
P49427	Q13616	7.37036	104.012	766.609	MOD_SUMO:{688-691}
Q13769	Q96FV9	3.67486	188.099	691.236	1UEF_B_D:{122-129}
P03372	Q13772	57.2019	46.77	2675.33	1T5Z_A_B:{325-335}
Q07812	Q13794	8.95024	127.96	1145.27	2PQK_A_B:{21-41}|2NL9_A_B:{21-41}
P16333	Q13796	84.9753	21.3647	1815.47	1BBZ_A_B:{310-319}|2O88_A_C:{310-319}
P42574	Q13813	17.9549	33.6861	604.831	CLV_C14_Caspase3-7:{1182-1186}
Q13838	Q8NI27	4.98492	273.94	1365.57	2WAY_A_B:{894-918}
Q96ST3	Q13886	3986.55	2.68478	10703	LIG_Sin3_2:{9-18}
P51946	Q13888	3.02953	231.938	702.665	DOC_CYCLIN_1:{229-232}|DOC_CYCLIN_1:{59-63}|DOC_CYCLIN_1:{86-90}
Q13888	Q92759	2.60197	256.17	666.547	2B1J_A_C:{409-423}|2B1J_A_C:{246-260}
P16333	Q13905	161.514	4.95804	800.795	1CKA_A_B:{607-615}
P27986	Q13905	161.514	11.0741	1788.62	1CKA_A_B:{607-615}
P62993	Q13905	161.514	6.08642	983.044	1CKA_A_B:{607-615}
P31946	Q13972	296.581	8.14815	2416.59	LIG_14-3-3_1:{735-740}
O14713	Q14114	161.514	11.9722	1933.68	1NTV_A_B:{860-869}|1NU2_A_B:{860-869}
Q99767	Q14114	161.514	6.4321	1038.88	1NU2_A_B:{860-869}
Q9UQF2	Q14114	161.514	25.9932	4198.27	1NTV_A_B:{860-869}|1NU2_A_B:{860-869}
P06241	Q14118	30.4501	29.8947	910.297	LIG_SH2_SRC:{863-866}
P29353	Q14118	30.4501	61.5614	1874.55	LIG_SH2_SRC:{863-866}
P46939	Q14118	161.514	20.9875	3389.77	1EG4_A_P:{861-869}
O00541	Q14137	9.67699	636.235	6156.84	LIG_BRCT_BRCA1_1:{208-212}
Q9GZL7	Q14137	3.57671	460.91	1648.54	DEG_SCF_TRCP1_1:{49-55}|DEG_SCF_TRCP1_1:{65-71}
P61981	Q14155	96.2413	34.5152	3321.79	LIG_14-3-3_3:{608-613}
Q14155	Q9UPX8	84.9753	24.53	2084.44	2O9V_A_B:{1198-1207}
Q13424	Q14500	25.3246	79.7778	2020.34	LIG_PDZ_Class_1:{428-433}
Q14511	Q96J02	161.514	4.86106	785.13	2BZ8_A_C:{257-266}|2P4R_A_T:{252-264}
Q96ST3	Q14582	1177.84	5.87654	6921.65	LIG_Sin3_1:{6-16}
Q13315	Q14676	13.7138	78.037	1070.18	MOD_PIKK_1:{749-755}|MOD_PIKK_1:{510-516}|MOD_PIKK_1:{696-702}
O43747	Q14677	10.3763	59.7185	619.655	2FOJ_A_B:{288-294}
O95782	Q14677	77.6693	25.0494	1945.57	LIG_AP2alpha_2:{35-37}
P03372	Q14686	119.068	260.09	30968.3	2ZFX_A_C:{885-891}
P04150	Q14686	119.068	5.76	685.829	2ZFX_A_C:{885-891}
P06400	Q14686	9.966	137.5	1370.32	2R7G_A_E:{1488-1496}
P10275	Q14686	161.514	465.92	75252.7	2ZFX_A_C:{885-891}
P10276	Q14686	161.514	267.81	43255.1	2ZFX_A_C:{885-891}
P10827	Q14686	161.514	24.96	4031.4	2ZFX_A_C:{885-891}
P11473	Q14686	161.514	20.91	3377.26	2ZFX_A_C:{885-891}
P19793	Q14686	161.514	10.37	1674.9	2ZFX_A_C:{885-891}
P55055	Q14686	161.514	12.87	2078.69	2ZFX_A_C:{885-891}
Q92731	Q14686	119.068	181.506	21611.5	2ZFX_A_C:{885-891}
Q14765	Q99665	30.4501	77.3009	2353.82	LIG_SH2_SRC:{800-803}
Q14790	P06400	26.3705	369.679	9748.62	CLV_C14_Caspase3-7:{883-887}
Q14790	P08670	17.9174	77.4815	1388.26	CLV_C14_Caspase3-7:{448-452}
Q14790	P21580	17.9174	249.617	4472.48	CLV_C14_Caspase3-7:{97-101}
Q14790	P35222	26.3705	567.605	14968	CLV_C14_Caspase3-7:{29-33}
Q13077	Q14790	29.7697	56.9136	1694.3	DOC_USP7_2:{212-218}|DOC_USP7_2:{370-376}
Q14790	Q99558	17.9174	96.3951	1727.15	CLV_C14_Caspase3-7:{914-918}
Q14790	Q9Y572	17.9549	37.8272	679.183	CLV_C14_Caspase3-7:{325-329}|CLV_C14_Caspase3-7:{387-391}
Q9NRD5	Q14832	17.2067	37.7764	650.008	LIG_PDZ_Class_1:{874-879}
P12004	Q15054	851.288	100.731	85751.5	LIG_PCNA_PIPBox_1:{456-465}
P23229	Q15149	43.5561	636.235	27711.9	LIG_Integrin_isoDGR_1:{2765-2767}
Q9NYB9	Q15154	7.40526	88.6173	656.234	1UJ0_A_B:{451-459}|1UJ0_A_B:{795-803}|2V1R_A_R:{1892-1895}
P67775	Q15257	9.77072	150.16	1467.18	DOC_PP1:{60-67}|DOC_PP1:{61-67}
P35222	Q15262	6.59807	161.358	1064.65	1EE4_A_D:{1065-1069}
Q15291	Q03164	3.72188	284.025	1057.11	DEG_APCC_KENBOX_2:{881-885}
P42229	Q15303	30.3574	45.5075	1381.49	LIG_SH2_GRB2:{1202-1205}
P51692	Q15303	30.3574	45.5556	1382.95	LIG_SH2_GRB2:{1202-1205}
Q06124	Q15303	30.3574	42.2681	1283.15	LIG_SH2_GRB2:{1202-1205}
Q12933	Q15306	15.9043	47.6533	757.891	DOC_USP7_1:{144-148}
Q15406	O75376	66.4736	23.2497	1545.49	LIG_CORNRBOX:{2051-2059}
O75643	Q15428	7.34688	623.531	4581.01	2DZE_A_X:{82-86}
P14678	Q15428	3.86532	248.606	960.941	2O9V_A_B:{247-256}|2O9V_A_B:{453-462}|2O9V_A_B:{435-444}|2O9V_A_B:{276-285}
P26368	Q15428	5.24327	137.237	719.571	1JMT_A_B:{249-270}
P62316	Q15428	5.45912	275.572	1504.38	2P4R_A_T:{244-256}|2P4R_A_T:{273-285}
P62318	Q15428	5.45912	305.679	1668.74	2VWF_A_B:{231-244}|2P4R_A_T:{244-256}|2P4R_A_T:{273-285}
Q07955	Q15428	3.86532	207.942	803.762	2V8C_A_C:{252-263}|2V8C_A_C:{270-281}|2V8C_A_C:{273-284}|2V8C_A_C:{267-278}|2V8C_A_C:{274-285}|2V8C_A_C:{251-262}|2V8C_A_C:{244-255}
Q13242	Q15428	3.86532	208.674	806.59	1JMT_A_B:{249-270}
Q15459	Q12874	7.40526	188.099	1392.92	2D3G_A_P:{358-372}
Q15464	P16234	34.1624	25.9645	887.01	LIG_SH2_PTP2:{1018-1021}
P49959	Q15554	6.6526	96.7879	643.891	DOC_PP1:{218-225}
Q15554	Q13315	32.9939	109.296	3606.11	LIG_TRFH_1:{407-411}|LIG_TRFH_1:{2167-2171}
Q15554	Q13416	32.9939	23.7654	784.114	LIG_TRFH_1:{556-560}
P31946	Q15569	296.581	2.74545	814.251	LIG_14-3-3_1:{434-439}
P35222	Q15596	3.67486	170.148	625.27	2F31_A_B:{1075-1094}
Q15642	P60953	22.0744	36.4541	804.701	LIG_SH3_1:{133-139}
Q15642	Q68EM7	161.514	33.4314	5399.64	2DRK_A_B:{796-804}
P55055	Q15648	161.514	23.7284	3832.47	2ZXN_A_C:{641-650}|1RJK_A_C:{641-650}|2O4J_A_C:{642-650}|1RK3_A_C:{640-650}|2O4R_A_C:{641-650}|2ZFX_A_C:{643-649}|2ZLC_A_C:{641-650}|2ZMH_A_C:{640-650}|1RKH_A_C:{641-650}|2ZMI_A_C:{642-650}|2ZLA_A_C:{640-650}|1RKG_A_C:{641-650}|2ZMJ_A_C:{640-650}|2ZL9_A_C:{642-650}
Q07869	Q15648	161.514	33.5556	5419.7	2ZXN_A_C:{641-650}|1RJK_A_C:{641-650}|2O4J_A_C:{642-650}|1RK3_A_C:{640-650}|2O4R_A_C:{641-650}|2ZFX_A_C:{643-649}|2ZLC_A_C:{641-650}|2ZMH_A_C:{640-650}|1RKH_A_C:{641-650}|2ZMI_A_C:{642-650}|2ZLA_A_C:{640-650}|1RKG_A_C:{641-650}|2ZMJ_A_C:{640-650}|2ZL9_A_C:{642-650}
Q9Y2X0	Q15648	11.2561	309.457	3483.28	DOC_WD40_RPTOR_TOS_1:{713-718}
Q15691	O75122	21.3239	33.284	709.742	LIG_SxIP_EBH_1:{512-521}|LIG_SxIP_EBH_1:{493-502}|LIG_SxIP_EBH_1:{492-502}|LIG_SxIP_EBH_1:{489-498}|LIG_SxIP_EBH_1:{515-525}
Q15691	Q99661	21.3239	623.531	13296.1	LIG_SxIP_EBH_1:{93-104}
P30679	Q15722	8.95024	67.4424	603.626	2QME_A_I:{169-191}
P06241	Q15762	20.6262	68.39	1410.63	LIG_SH2_GRB2:{322-325}
P19793	Q15796	6.7087	218.494	1465.81	3F7D_A_B:{46-55}
P35222	Q15796	8.66456	352.42	3053.56	TRG_NLS_MonoExtC_3:{49-54}
Q9HAU4	Q15796	29.1985	21.9521	640.969	LIG_WW_1:{222-225}
Q15811	Q2M1Z3	84.9753	18.3951	1563.13	2P4R_A_T:{778-790}
Q15811	Q6ZUJ8	161.514	3.97531	642.069	1SEM_A_C:{797-803}
Q15835	P08100	4.14402	284.025	1177	MOD_ProDKin_1:{67-73}
Q15835	P35243	5.6935	152.833	870.156	MOD_CDK_1:{144-150}
O75530	Q15910	57.2019	36.5185	2088.93	2QXV_A_B:{41-68}
Q09028	Q15910	57.2019	23.4444	1341.07	2QXV_A_B:{41-68}
P31749	Q16543	57.2019	37.8272	2163.78	3CBL_A_B:{297-301}|3CD3_A_B:{297-301}
P50613	Q16543	6.44772	157.827	1017.62	MOD_CK2_1:{10-16}
Q9Y4K3	Q16543	15.478	96.3951	1492.01	LIG_TRAF6:{292-300}
Q04323	Q16594	5.24327	190.42	998.424	1Z96_A_B:{4-24}
Q9Y4A5	Q16594	9.33731	177.25	1655.04	MOD_PIKK_1:{230-236}|MOD_PIKK_1:{191-197}
P27986	Q16620	20.6892	33.4541	692.14	LIG_SH2_SRC:{817-820}
Q16623	P08247	2.60197	577.79	1503.39	2V1T_A_C:{138-149}
Q16623	Q5T5C0	9.80166	298.11	2921.97	2V1T_A_C:{684-695}
Q16637	P23246	14.0753	48.2699	679.415	2O9V_A_B:{56-65}|2DRK_A_B:{148-156}
P40763	Q16665	15.8041	52.5062	829.813	LIG_SH2_PTP2:{314-317}
P29353	Q16832	30.4501	33.4327	1018.03	LIG_SH2_SRC:{521-524}
P35222	Q4KMG0	3.52956	170.148	600.547	1T08_A_C:{1233-1246}
P35240	Q4VCS5	7.40526	227.25	1682.85	2D3G_A_P:{550-564}|2D3G_A_P:{552-566}
Q53EZ4	Q8WUM4	4308.7	1.18519	5106.61	LIG_EABR_CEP55_1:{797-807}
O15392	Q53HL2	18.1048	48.49	877.9	LIG_BIR_II_1:{1-5}
Q5HYK7	O14672	22.0744	164.45	3630.13	LIG_SH3_1:{722-728}|LIG_SH3_1:{709-715}
Q5HYK7	Q13443	32.4208	190.42	6173.56	LIG_SH3_1:{789-795}|LIG_SH3_1:{807-813}
Q00610	Q5SW96	43.7406	18.9946	830.837	LIG_Clathr_ClatBox_1:{212-216}
Q5T2W1	O76082	11.7156	75.8765	888.936	LIG_PDZ_Class_1:{552-557}
Q5T2W1	Q9H015	11.7156	94.382	1105.74	LIG_PDZ_Class_1:{546-551}
P49459	Q5VTR2	7.37036	180.87	1333.08	MOD_SUMO:{529-532}|MOD_SUMO:{490-493}|MOD_SUMO:{629-632}
Q63HR2	P21860	34.1624	23.3811	798.756	LIG_SH2_PTP2:{1159-1162}
P46108	Q68EM7	161.514	9.17115	1481.27	2DRK_A_B:{796-804}
Q06187	Q68EM7	161.514	4.11111	664.003	2DRK_A_B:{796-804}
Q6AZZ1	P10275	5.45912	231.938	1266.18	2OEI_A_B:{372-379}|2OEI_A_B:{374-381}
Q6I9Y2	Q13769	3.67486	462.531	1699.73	1OW6_A_D:{59-69}
Q12933	Q6P0Q8	30.6995	43.0123	1320.46	LIG_TRAF2_1:{253-256}
P23443	Q6R327	8.3796	149.432	1252.18	MOD_CDK_1:{1232-1238}
Q8N122	Q6R327	4.98492	124.395	620.099	1Y2A_C_P:{884-893}
Q9BVC4	Q6R327	2.24017	418.815	938.217	TRG_ER_diArg_1:{1297-1299}
O75843	Q6ULP2	292.019	6.41975	1874.69	LIG_AP_GAE_1:{25-31}
Q9NZ52	Q6ULP2	292.019	2.2963	670.563	LIG_AP_GAE_1:{25-31}
Q9UJY4	Q6ULP2	292.019	3.24691	948.161	LIG_AP_GAE_1:{25-31}
P38398	Q6UWZ7	9.67699	465.92	4508.71	LIG_BRCT_BRCA1_1:{198-202}|LIG_BRCT_BRCA1_1:{187-191}|LIG_BRCT_BRCA1_1:{199-203}|LIG_BRCT_BRCA1_1:{405-409}
Q6UXN9	Q9UPS6	5.24327	120.69	632.811	2CE8_A_X:{1486-1493}
O00311	Q7L590	7.13229	123.54	881.124	MOD_PKA_1:{574-580}
P61981	Q7L804	107.153	31.1503	3337.85	LIG_14-3-3_2:{354-360}
P18887	Q7Z2E3	14.2127	178.164	2532.18	LIG_BRCT_BRCA1_1:{278-282}
Q9H8T0	Q86VS8	10.8249	122.506	1326.12	MOD_SUMO:{299-302}
Q9Y4K3	Q86XR7	20.9024	31.0864	649.781	LIG_TRAF2_1:{64-67}
Q86YM7	P48995	6.7087	177.877	1193.32	1DDV_A_B:{677-682}
P03372	Q86YN6	25.2717	260.09	6572.93	3CS8_A_B:{153-164}
P41235	Q86YN6	161.514	5.76	930.322	3F7D_A_B:{153-162}
Q07869	Q86YN6	119.068	5.09	606.054	3F7D_A_B:{153-162}
Q9Y4K3	Q8IUC6	29.7697	209.123	6225.55	DOC_USP7_2:{264-270}
Q8IUQ4	P49757	13.2959	96.6182	1284.62	2A25_A_B:{352-360}
P18887	Q8IW19	14.2424	447.63	6375.35	LIG_BRCT_BRCA1_1:{161-165}|LIG_BRCT_BRCA1_1:{1-5}
P49917	Q8IW19	14.2424	440.88	6279.21	LIG_BRCT_BRCA1_1:{161-165}|LIG_BRCT_BRCA1_1:{1-5}
Q8IX04	Q9Y4K3	48.2543	15.2139	734.135	LIG_PTAP_UEV_1:{235-240}
P02549	Q8IZP0	24.7143	36.941	912.969	LIG_SH3_5:{417-421}
Q8N122	P23443	16.5319	131.185	2168.74	DOC_WD40_RPTOR_TOS_1:{28-33}
Q8N122	Q13541	16.5319	44.0864	728.833	DOC_WD40_RPTOR_TOS_1:{114-118}
Q07157	Q8N144	14.3222	43.4855	622.807	LIG_SH3_2:{248-253}
Q8NEZ4	Q71DI3	84.9753	9.54286	810.907	2PUY_B_E:{2-9}
Q8NFH4	Q9BW27	3.52956	195.88	691.369	2CE8_A_X:{342-349}|2CE9_A_X:{257-261}
Q99816	Q8TAQ2	71.02	14.3333	1017.95	LIG_PTAP_UEV_1:{1198-1203}
Q8N122	Q8TB45	5.24327	181.58	952.075	1EE5_A_B:{9-27}
P14678	Q8TEQ6	3.86532	160.185	619.165	2D3G_A_P:{1406-1420}
Q8TEW0	P35221	7.40526	234.963	1739.96	1Q3P_A_C:{877-882}
Q8TEW0	P35222	11.7156	153.506	1798.41	LIG_PDZ_Class_1:{776-781}
Q15334	Q8TEW0	10.3763	90.358	937.579	2CO0_A_B:{831-835}
Q8TEW6	P07949	108.725	25.9617	2822.67	1UEF_B_D:{1055-1062}
Q8WU20	P07949	80.1513	33.7847	2707.89	1UEF_B_D:{1055-1062}
Q06124	Q8WU20	30.3574	41.4979	1259.77	LIG_SH2_GRB2:{392-395}|LIG_SH2_GRB2:{196-199}|LIG_SH2_GRB2:{349-352}
Q8WUA4	Q9Y5Q8	1.52208	460.91	701.541	TRG_ER_diArg_1:{88-91}|TRG_ER_diArg_1:{209-212}|TRG_ER_diArg_1:{86-89}|TRG_ER_diArg_1:{211-213}|TRG_ER_diArg_1:{321-324}
Q9Y5Q9	Q8WUA4	7.40526	462.531	3425.16	1ELW_A_C:{234-240}
P62258	Q8WUI4	296.581	3.49383	1036.2	LIG_14-3-3_1:{483-488}|LIG_14-3-3_1:{178-183}|LIG_14-3-3_1:{355-360}
Q04917	Q8WUI4	296.581	5.69136	1687.95	LIG_14-3-3_1:{483-488}|LIG_14-3-3_1:{178-183}|LIG_14-3-3_1:{355-360}
Q8WUM4	Q9H444	84.9753	11.8164	1004.1	3C3R_A_B:{210-222}
Q8WV28	P11912	20.6892	107.16	2217.07	LIG_SH2_SRC:{210-213}|LIG_SH2_SRC:{199-202}
Q6PD62	Q8WVC0	5.45912	636.235	3473.28	3FWV_A_C:{4-8}
Q8WXE9	Q15811	17.0119	42.367	720.743	1I31_A_P:{744-748}
O15519	Q8WXF8	12.1994	59.6484	727.675	CLV_C14_Caspase3-7:{257-261}
Q92529	P04626	30.4453	30.0233	914.069	LIG_SH2_STAT3:{1139-1142}
Q92529	Q16620	20.6892	42.2802	874.745	LIG_SH2_SRC:{817-820}
Q92547	Q07864	14.2127	47.8025	679.401	LIG_BRCT_BRCA1_1:{1643-1647}|LIG_BRCT_BRCA1_1:{927-931}|LIG_BRCT_BRCA1_1:{986-990}|LIG_BRCT_BRCA1_1:{548-552}
Q92556	Q14185	6.59807	270.481	1784.66	1UEF_B_D:{1457-1464}
P16333	Q92558	25.2717	37.8272	955.958	1FYN_A_B:{424-433}
Q8IZP0	Q92558	25.2717	440.321	11127.7	1FYN_A_B:{424-433}
Q92569	P21860	34.1624	45.3788	1550.25	LIG_SH2_PTP2:{1159-1162}
P20936	Q92574	23.2602	160.49	3733.03	LIG_SH2_PTP2:{406-409}
P15498	Q92608	24.6626	404.062	9965.2	LIG_SH3_5:{1338-1342}
Q92731	O60244	7.41566	244.679	1814.46	LIG_NRBOX:{1181-1187}
Q92731	O75448	10.8914	172.753	1881.53	LIG_NRBOX:{856-862}
Q92731	Q15648	119.068	129.938	15471.4	2ZLC_A_C:{641-650}|1RK3_A_C:{640-650}|2ZFX_A_C:{643-649}
Q92731	Q93074	7.41566	243.81	1808.01	LIG_NRBOX:{271-277}
Q92731	Q9NVC6	3.86532	244.679	945.761	1RK3_A_C:{138-148}
Q92731	Q9Y2X0	10.8914	244.679	2664.9	LIG_NRBOX:{688-694}|LIG_NRBOX:{473-479}|LIG_NRBOX:{559-565}
P51946	Q92759	4.4495	195.63	870.455	DOC_CYCLIN_1:{58-62}|DOC_CYCLIN_1:{46-49}
P06400	Q92769	74.4112	11.1605	830.466	LIG_Rb_LxCxE_1:{415-419}
Q09472	Q92786	5.45912	440.88	2406.82	1Z96_A_B:{373-393}
P10275	Q92793	119.068	23.3333	2778.24	1RDT_D_E:{68-74}
P41235	Q92793	119.068	11.6382	1385.73	1RDT_D_E:{68-74}
Q92796	Q13617	16.8771	60.5556	1022	TRG_PEX_1:{35-39}
Q92796	Q14289	21.035	97.7867	2056.95	LIG_SH3_2:{714-719}
P00797	Q92824	4.98492	136.58	680.841	1ER8_E_I:{262-268}
Q9Y4A5	Q92830	13.7138	130.72	1792.67	MOD_PIKK_1:{79-85}
Q92831	P04637	84.9753	15.3235	1302.12	1Q2D_A_B:{320-325}
Q92831	P62805	161.514	18.9013	3052.82	1Q2C_A_B:{9-16}
Q92831	Q16695	161.514	20.5332	3316.4	1PU9_A_B:{9-20}
Q9Y4A5	Q92831	6.34421	137.89	874.804	MOD_PIKK_1:{301-307}|MOD_PIKK_1:{261-267}|MOD_PIKK_1:{374-380}|MOD_PIKK_1:{356-362}|MOD_PIKK_1:{562-568}
Q9H9B1	Q92833	1.9704	433.617	854.397	DOC_ANK_TNKS_1:{45-52}
Q13077	Q92851	15.478	84.7284	1311.43	LIG_TRAF6:{429-437}
Q92870	P05067	108.725	23.6994	2576.71	1OQN_A_C:{755-763}|1AQC_A_C:{756-765}|1M7E_A_D:{755-763}
P35251	Q92878	9.67699	284.025	2748.51	LIG_BRCT_BRCA1_1:{634-638}|LIG_BRCT_BRCA1_1:{1305-1309}
Q13315	Q92878	9.33731	165.037	1541	MOD_PIKK_1:{533-539}
P10415	Q92934	84.9753	116.11	9866.48	2BZW_A_B:{100-126}
P31946	Q92934	296.581	3.55	1052.86	LIG_14-3-3_1:{72-77}
P31947	Q92934	296.581	2.35	696.966	LIG_14-3-3_1:{72-77}
P62258	Q92934	296.581	2.35	696.966	LIG_14-3-3_1:{72-77}
Q12933	Q92956	20.8587	42.9711	896.321	LIG_TRAF2_1:{268-271}
Q92968	O00628	9.73115	109.333	1063.94	LIG_SH3_2:{26-31}
O75381	Q92968	6.77248	193.765	1312.27	TRG_PEX_2:{377-381}
Q92968	P50542	7.40526	120.753	894.208	1B07_A_C:{37-44}
P27348	Q92974	296.581	4.08642	1211.96	LIG_14-3-3_1:{883-888}
P61981	Q92974	296.581	3.62963	1076.48	LIG_14-3-3_1:{883-888}
Q96EB6	Q92993	6.7087	111.765	749.8	2H59_A_D:{326-331}
Q9Y4A5	Q92993	9.33731	97.36	909.081	MOD_PIKK_1:{196-202}
Q92997	P35222	57.2019	272.642	15595.7	3DIW_A_C:{774-781}
Q93009	P46736	15.871	61.7976	980.791	DOC_USP7_1:{178-182}
Q93009	Q7Z6Z7	33.4576	20.4913	685.591	LIG_TRAF6:{1019-1027}
Q96B02	O60291	7.37036	160.551	1183.32	MOD_SUMO:{373-376}
P54274	Q96BK5	48.5599	160.79	7807.94	LIG_TRFH_1:{289-293}
P42574	Q96CA5	12.1994	165.037	2013.36	CLV_C14_Caspase3-7:{49-53}
Q9H8T0	Q96ED9	10.8249	98.642	1067.79	MOD_SUMO:{293-296}
P51617	Q96FA3	6.05575	227.25	1376.17	MOD_PKB_1:{34-42}
Q9Y4K3	Q96FA3	20.9024	41.6049	869.643	LIG_TRAF2_1:{4-7}
Q96GD4	P62136	17.0119	52.5062	893.23	3FY2_A_B:{253-258}
Q96GD4	Q15691	108.725	36.5185	3970.47	3FY2_A_B:{103-108}
Q96GD4	Q9NQS7	57.2019	66.8642	3824.76	2BFY_A_D:{851-881}
Q96GM5	Q8TAQ2	27.4837	78.037	2144.75	DEG_MDM2_1:{503-510}
Q96J02	Q9ULV8	21.8133	112.19	2447.23	LIG_WW_2:{434-437}
Q96JB2	Q14746	2.60197	257.074	668.899	2C5K_T_P:{57-78}|2C5I_T_P:{57-78}
P31946	Q96L34	141.35	43.6923	6175.92	LIG_14-3-3_3:{437-442}
P63104	Q96L34	141.35	21.3273	3014.61	LIG_14-3-3_3:{437-442}
O96019	Q96L91	7.40526	399.173	2955.98	2A3Z_A_C:{194-210}
Q92993	Q96L91	9.80166	131.556	1289.46	2P4R_A_T:{2550-2562}
Q96Q15	Q92900	13.7138	62.0494	850.931	MOD_PIKK_1:{25-31}|MOD_PIKK_1:{1104-1110}|MOD_PIKK_1:{39-45}|MOD_PIKK_1:{1073-1079}
Q68CZ2	Q96QB1	20.6892	42.2688	874.509	LIG_SH2_SRC:{775-778}|LIG_SH2_SRC:{1412-1415}|LIG_SH2_SRC:{879-882}
P00734	Q96RI0	7.40526	190.42	1410.11	1YM0_A_B:{23-48}
P20248	Q96RL1	5.24327	325.716	1707.82	1H24_B_E:{384-391}
Q96RU3	Q9UQ16	14.3222	60.315	863.841	LIG_SH3_2:{835-840}|LIG_SH3_2:{843-848}|LIG_SH3_2:{809-814}|LIG_SH3_2:{832-837}|LIG_SH3_2:{851-856}
Q96ST3	Q99583	1177.84	3.32099	3911.61	LIG_Sin3_1:{3-13}
Q96ST3	Q9BW11	1177.84	0.925926	1090.6	LIG_Sin3_1:{8-18}
P43405	Q99062	19.1399	77.228	1478.14	LIG_SH2_STAT5:{767-770}
Q9UJY4	Q99523	762.754	10.1111	7712.29	TRG_LysEnd_GGAAcLL_1:{826-831}
Q9UJY5	Q99523	762.754	6.08642	4642.44	TRG_LysEnd_GGAAcLL_1:{826-831}
Q12933	Q99558	30.6995	43.1303	1324.08	LIG_TRAF2_1:{177-180}|LIG_TRAF2_1:{169-172}
Q9Y4K3	Q99558	30.6995	77.9034	2391.59	LIG_TRAF2_1:{177-180}|LIG_TRAF2_1:{169-172}
Q99638	O75943	4.98492	462.531	2305.68	1U7B_A_B:{19-31}
P00519	Q99638	14.0867	96.3951	1357.89	LIG_SH2_SRC:{28-31}
O60674	Q99665	30.4501	56.7366	1727.63	LIG_SH2_SRC:{800-803}
P31946	Q99683	201.511	4.87879	983.131	LIG_14-3-3_1:{963-968}
P62258	Q99683	201.511	16.0545	3235.17	LIG_14-3-3_1:{963-968}
Q99683	Q16890	6.44772	196.352	1266.02	MOD_CK2_1:{146-152}
P27348	Q99698	201.511	3.8642	778.68	LIG_14-3-3_1:{2102-2107}
P31946	Q99698	201.511	3.09877	624.437	LIG_14-3-3_1:{2102-2107}
P63104	Q99698	201.511	23.8272	4801.44	LIG_14-3-3_1:{2102-2107}
Q99704	P04626	22.5446	33.7865	761.704	LIG_PTB_Phospho_1:{1242-1248}|LIG_PTB_Phospho_1:{1216-1222}|LIG_PTB_Phospho_1:{1190-1196}
P12931	Q99704	30.4501	34.8527	1061.27	LIG_SH2_SRC:{362-365}
P28749	Q99708	153.612	16.9012	2596.24	LIG_Rb_pABgroove_1:{722-730}
Q9HCE7	Q99717	29.1985	36.4737	1064.98	LIG_WW_1:{223-226}
Q99728	P16104	141.6	5.20979	737.709	LIG_BRCT_MDC1_1:{139-143}
Q96GD4	Q99728	84.9753	16.8373	1430.75	3FY2_A_B:{178-183}
Q99728	Q96RL1	14.2424	60.3776	859.925	LIG_BRCT_BRCA1_1:{452-456}
Q99728	Q99708	20.918	123.975	2593.31	LIG_BRCT_BRCA1_1:{326-330}|LIG_BRCT_BRCA1_1:{493-497}
Q99728	Q9BXW9	17.9525	74.2	1332.07	LIG_BRCT_BRCA1_2:{704-710}
P20248	Q99741	13.2959	526.852	7004.96	1OKV_B_E:{94-98}
Q13535	Q99741	9.33731	69.8272	651.998	MOD_PIKK_1:{124-130}|MOD_PIKK_1:{3-9}
P61981	Q99759	201.934	4.09976	827.879	LIG_14-3-3_1:{247-252}
Q99816	O60291	48.2543	147.617	7123.17	LIG_PTAP_UEV_1:{405-410}
Q99816	Q09472	71.02	15.3457	1089.85	LIG_PTAP_UEV_1:{926-931}
Q53EZ4	Q99816	2933.67	2.46914	7243.63	LIG_EABR_CEP55_1:{154-164}
Q99816	Q6UWE0	71.02	99.8765	7093.23	LIG_PTAP_UEV_1:{648-653}|LIG_PTAP_UEV_1:{660-665}
Q99816	Q8WUM4	104.307	8.98765	937.48	LIG_PTAP_UEV_1:{716-721}
Q9Y4K3	Q99873	29.7697	74.2378	2210.04	DOC_USP7_2:{17-23}
Q99962	O15056	25.2717	47.8025	1208.05	2AK5_B_D:{1284-1290}|2J6O_A_C:{1285-1291}
Q9Y4K3	Q9BQ95	30.6995	20.6049	632.561	LIG_TRAF2_1:{311-314}
P62318	Q9BQA1	3.86532	252.049	974.25	2O9V_A_B:{5-14}
Q9BRG2	P00533	30.3574	25.97	788.381	LIG_SH2_GRB2:{1138-1141}
P54274	Q9BSI4	84.9753	277.66	23594.2	3BU8_B_D:{257-266}
Q15554	Q9BSI4	84.9753	336.69	28610.3	3BQO_A_B:{256-268}
P46934	Q9BT67	29.1985	21.8624	638.349	LIG_WW_1:{39-42}
Q8WUA4	Q9BUI4	2.24017	567.605	1271.53	TRG_ER_diArg_1:{201-203}
Q9Y5Q9	Q9BUI4	5.24327	138.383	725.578	1ELW_A_C:{164-170}
Q9BUZ4	Q15633	20.9024	47.6289	995.558	LIG_TRAF2_1:{2-5}
Q9BUZ4	Q8IUC6	29.7697	156.037	4645.18	DOC_USP7_2:{264-270}
P35222	Q9BWV1	5.89945	309.457	1825.62	TRG_NLS_MonoExtC_3:{643-648}
P38398	Q9BX63	20.918	177.988	3723.14	LIG_BRCT_BRCA1_1:{1128-1132}
Q9BX66	P18206	25.2717	31.2963	790.912	2W0Z_A_B:{871-878}
Q9BX66	P22681	84.9753	10.798	917.562	2J6F_A_C:{823-830}|2BZ8_A_C:{821-830}
P10415	Q9BXH1	84.9753	103.236	8772.53	2VOH_A_B:{132-153}|2VM6_A_B:{131-154}
Q96ST3	Q9BXK1	3986.55	3.09244	12328.2	LIG_Sin3_2:{10-19}
Q9BY11	O43426	21.035	29.9776	630.58	LIG_SH3_2:{1284-1289}|LIG_SH3_2:{1120-1125}
Q9BY11	P42858	14.3222	61.4938	880.724	LIG_SH3_2:{1199-1204}
Q9BYG5	Q15334	3.67486	218.115	801.542	1MFL_A_B:{544-548}
P62258	Q9GZM8	201.934	14.32	2891.69	LIG_14-3-3_1:{333-338}
Q9GZV5	P43699	6.14898	124.395	764.903	DOC_WW_Pin1_4:{324-329}
P16885	Q9GZY6	30.4501	355.4	10822	LIG_SH2_SRC:{136-139}|LIG_SH2_SRC:{193-196}
Q9H0B6	Q12840	6.7087	144.84	971.684	3FWV_A_C:{580-584}
Q9HCE7	Q9H160	4.18666	172.753	723.259	DOC_WW_Pin1_4:{198-203}
O60566	Q9H1A4	7.05647	121.7	858.772	MOD_PK_1:{340-346}
Q96Q15	Q9H1J1	9.33731	152.97	1428.33	MOD_PIKK_1:{398-404}|MOD_PIKK_1:{348-354}|MOD_PIKK_1:{34-40}
P20248	Q9H211	5.24327	251.99	1321.25	1H24_B_E:{66-73}
P52292	Q9H211	12.7524	79.49	1013.69	TRG_NLS_MonoExtC_3:{48-53}|TRG_NLS_MonoExtC_3:{47-52}
Q9UM11	Q9H211	19.2712	36.6173	705.659	DEG_CRL4_CDT2_2:{3-15}|DEG_CRL4_CDT2_2:{4-15}
Q9Y6N9	Q9H251	17.2067	427.346	7353.22	LIG_PDZ_Class_1:{3349-3354}
P35222	Q9H6I2	8.68272	581.185	5046.27	TRG_NLS_MonoExtC_3:{145-150}
Q9H6P5	Q03164	615.529	1.2716	782.709	CLV_TASPASE1:{2716-2722}|CLV_TASPASE1:{2664-2670}
Q9H6Q3	P20963	20.0479	455.741	9136.63	LIG_TYR_ITAM:{139-156}|LIG_TYR_ITAM:{108-126}
Q9H6S3	Q07889	161.514	3.96658	640.659	1B07_A_C:{1150-1157}|1SEM_A_C:{1150-1156}|1CKB_A_B:{1150-1157}
Q9H6T3	P17066	357.911	2.5084	897.786	LIG_TPR:{640-643}
Q9H8T0	Q8N612	5.00777	120.753	604.704	MOD_SUMO:{747-750}
Q9HAP6	Q13224	17.2067	67.3086	1158.16	LIG_PDZ_Class_1:{1479-1484}
Q96Q15	Q9HAU5	9.33731	352.654	3292.84	MOD_PIKK_1:{1145-1151}|MOD_PIKK_1:{1189-1195}
P38398	Q9HAW4	20.918	330.123	6905.52	LIG_BRCT_BRCA1_1:{944-948}|LIG_BRCT_BRCA1_1:{1279-1283}|LIG_BRCT_BRCA1_1:{981-985}
P10275	Q9HBE1	17.0119	107.173	1823.21	1T7R_A_B:{63-70}
Q9NZN5	Q9HBW0	17.2067	46.9383	807.654	LIG_PDZ_Class_1:{346-351}
Q9HC98	Q15021	13.2959	49.4568	657.571	3CY3_A_B:{1344-1351}
Q9HCE7	Q15797	29.1985	23.3075	680.544	LIG_WW_1:{224-227}
P06241	Q9HCQ7	22.0744	41.34	912.554	LIG_SH3_1:{122-128}
Q9HCS7	Q03468	4.94562	655.407	3241.4	3FWV_A_C:{1252-1256}
Q9NP31	P04626	30.4453	20.5211	624.771	LIG_SH2_STAT3:{1139-1142}
Q9NPI6	P26651	9.47493	109.222	1034.87	1EVH_A_B:{70-74}
Q9NPI6	Q8IZH2	5.24327	252.049	1321.56	1EVH_A_B:{1535-1539}
P14923	Q9NQB0	8.68272	109.222	948.346	TRG_NLS_MonoExtC_3:{425-430}|TRG_NLS_MonoExtC_3:{426-431}|TRG_NLS_MonoExtC_3:{424-429}
P06241	Q9NQC3	30.4501	27.18	827.633	LIG_SH2_SRC:{799-802}|LIG_SH2_SRC:{659-662}
P10415	Q9NQC3	5.24327	195.63	1025.74	2P1L_A_B:{249-270}|3DVU_A_C:{251-270}
Q9HCE7	Q9NR12	19.8804	36.8316	732.227	LIG_WW_1:{101-104}
O15392	Q9NR28	57.2019	23.31	1333.38	1TW6_B_D:{56-61}
P16333	Q9NR96	20.6262	30.037	619.551	LIG_SH2_GRB2:{208-211}
Q9NRD5	P42263	9.47493	84.7284	802.796	1IHJ_B_C:{114-118}
P20936	Q9NRY4	20.7326	36.8365	763.716	LIG_SH2_SRC:{1087-1090}
O00463	Q9NS68	15.9043	61.4409	977.173	DOC_USP7_1:{361-365}
Q12933	Q9NS68	15.9043	61.3699	976.044	DOC_USP7_1:{361-365}
P18887	Q9NUW8	17.9525	112.63	2021.98	LIG_BRCT_BRCA1_2:{500-506}
P54274	Q9NUX5	2.60197	337.877	879.145	2C5K_T_P:{244-265}
Q9NVX0	O94927	2.60197	602.025	1566.45	1Z96_A_B:{492-512}
P38398	Q9NXR7	14.2127	125.42	1782.55	LIG_BRCT_BRCA1_1:{203-207}
Q13315	Q9NY61	9.33731	96.7901	903.76	MOD_PIKK_1:{186-192}
Q9NZ52	P11717	762.754	1.80247	1374.84	TRG_LysEnd_GGAAcLL_1:{2485-2491}
Q9NZ52	Q15276	428.891	2.18519	937.206	LIG_AP_GAE_1:{436-442}
P78352	Q9NZ94	25.3246	48.3147	1223.55	LIG_PDZ_Class_1:{843-848}
Q9NZI2	Q9NZV8	57.2019	10.6543	609.447	1S6C_A_B:{1-19}
Q9P0U4	O00255	4.98492	169.96	847.236	2VPB_A_B:{19-44}|2VP7_A_B:{18-44}|2VPG_A_B:{17-36}
P61964	Q9P0U4	3.52956	655.407	2313.3	3EMH_A_B:{597-602}
Q9P0U4	Q15291	5.24327	193.765	1015.97	2PUY_B_E:{479-486}
Q9P0U4	Q71DI3	84.9753	7.55556	642.036	2PUY_B_E:{2-9}
Q9P0U4	Q9UPS6	3.52956	583.92	2060.98	2VPG_A_B:{790-809}|2VPG_A_B:{145-164}
Q9P104	P07949	108.725	11.036	1199.89	1UEF_B_D:{1055-1062}
Q9P2A4	Q9Y6W5	25.2717	36.39	919.639	1BBZ_A_B:{317-326}|2O9V_A_B:{317-326}|2O88_A_C:{317-326}
P03372	Q9UBK2	161.514	44.84	7242.3	3CS8_A_B:{141-152}
P04150	Q9UBK2	161.514	18.33	2960.56	3F7D_A_B:{141-150}|3CS8_A_B:{141-152}
P10828	Q9UBK2	119.068	5.52	657.253	3F7D_A_B:{141-150}|3CS8_A_B:{141-152}
P62508	Q9UBK2	161.514	8.26	1334.11	3CS8_A_B:{141-152}
Q07869	Q9UBK2	161.514	193.09	31186.8	3CS8_A_B:{141-152}
Q96RI1	Q9UBK2	161.514	74.25	11992.4	3F7D_A_B:{141-150}|3CS8_A_B:{141-152}
Q9UBU9	P52948	7.40526	95.5158	707.32	1OAI_A_B:{634-639}|1OAI_A_B:{300-305}
Q9UDY8	Q9BXL7	17.9549	90.358	1622.37	CLV_C14_Caspase3-7:{626-630}|CLV_C14_Caspase3-7:{856-860}|CLV_C14_Caspase3-7:{530-534}|CLV_C14_Caspase3-7:{461-465}|CLV_C14_Caspase3-7:{589-593}
O15519	Q9UER7	26.3705	107.173	2826.2	CLV_C14_Caspase3-7:{684-688}
P10275	Q9UER7	9.80166	164.346	1610.86	3CS8_A_B:{530-541}
P40763	Q9UER7	23.2116	26.0617	604.934	LIG_SH2_PTP2:{124-127}
Q9UEW8	P55011	6.44772	163.333	1053.13	MOD_CK2_1:{38-44}
Q9UHD2	Q04206	6.257	110.64	692.275	MOD_PKA_2:{72-78}
Q9UHD2	Q04864	7.13229	224.56	1601.63	MOD_PKA_1:{264-270}
Q9UHD2	Q8IUC6	6.02483	116.96	704.664	MOD_GSK3_1:{207-214}
Q9UHX1	O75533	161.514	11.6543	1882.34	2PEH_A_C:{196-204}
Q13813	Q9UI08	84.9753	20.0156	1700.83	2O9V_A_B:{186-195}
Q9UI95	Q12834	24.2658	97.52	2366.4	LIG_MAD2:{129-137}
Q9UI95	Q15645	24.215	78.3	1896.04	LIG_MAD2:{173-181}
Q9UI95	Q9UM11	16.4873	87.284	1439.08	LIG_MAD2:{445-453}
P12004	Q9UIF7	578.406	7.24691	4191.66	LIG_PCNA_PIPBox_1:{523-532}
P12004	Q9UIG0	25.2717	27.5636	696.581	1ISQ_A_B:{436-443}
Q9UJX2	Q9UJX6	9.47493	87.5309	829.349	3FWV_A_C:{341-345}
O00762	Q9UJX6	5.00777	225.765	1130.58	MOD_SUMO:{50-53}|MOD_SUMO:{604-607}
P30260	Q9UJX6	9.47493	72.6049	687.927	3FWV_A_C:{341-345}
Q09472	Q9UJX6	2.60197	283.709	738.201	1Z96_A_B:{391-411}|1OAI_A_B:{531-536}
Q9UJY4	O75074	762.754	5.27544	4023.87	TRG_LysEnd_GGAAcLL_1:{764-770}
Q9UJY4	P11717	762.754	1.4321	1092.34	TRG_LysEnd_GGAAcLL_1:{2485-2491}
Q9UJY4	P56817	761.159	1.48148	1127.64	TRG_LysEnd_GGAAcLL_1:{496-501}
Q00610	Q9UJY4	43.7406	14.9371	653.356	LIG_Clathr_ClatBox_1:{349-353}
Q9UJY5	Q15276	428.891	3.24691	1392.57	LIG_AP_GAE_1:{436-442}
Q9UJY5	Q9UMZ2	428.891	47.8025	20502	LIG_AP_GAE_1:{773-779}
Q9UKB1	Q13616	1.43766	442.444	636.085	LIG_EH1_1:{605-613}
Q12933	Q9UKE5	59.9804	47.7807	2865.9	LIG_TRAF2_2:{636-641}
Q9UKE5	Q9NRI5	8.95024	70.7407	633.146	2B9H_A_C:{547-557}
Q9UKK3	Q14764	9.67699	78.3427	758.121	LIG_BRCT_BRCA1_1:{584-588}
Q9UKS6	O43426	21.035	41.5294	873.573	LIG_SH3_2:{1284-1289}|LIG_SH3_2:{1120-1125}
Q9UM11	Q9UKT4	3.52956	354.556	1251.42	2CE8_A_X:{228-235}
Q9ULH1	Q13191	84.9753	10.0827	856.78	2AK5_B_D:{905-911}|2J6F_A_C:{905-912}|2BZ8_A_C:{903-912}
P10275	Q9ULJ6	14.0753	43.0123	605.413	1XB7_A_P:{1041-1049}
Q9UM11	O60729	8.95024	103.543	926.736	2CE8_A_X:{73-80}
P14635	Q9UM11	6.7087	306.198	2054.19	1H27_B_E:{489-492}
P16144	Q9UMD9	3.86532	225.765	872.655	2OEI_A_B:{1150-1157}|2OEI_A_B:{1182-1189}
Q9UMX6	Q02846	3.67486	178.469	655.849	1S6C_A_B:{163-181}
Q9UJY4	Q9UMZ2	428.891	3.19753	1371.39	LIG_AP_GAE_1:{773-779}
Q9UNE7	P07900	357.911	274.091	98100.2	LIG_TPR:{729-732}
Q9UNE7	P08107	357.911	8.75309	3132.83	LIG_TPR:{638-641}
Q9UNE7	P08238	357.911	324.741	116229	LIG_TPR:{721-724}
Q9UNE7	P11142	357.911	10.6543	3813.3	LIG_TPR:{643-646}
Q9UNE7	P17066	357.911	4.53086	1621.65	LIG_TPR:{640-643}
Q12933	Q9UNE7	20.9024	56.0101	1170.75	LIG_TRAF2_1:{25-28}
P36897	Q9UNH7	4.98492	149.899	747.235	2B9H_A_C:{16-26}
Q96Q15	Q9UPR3	13.7138	84.9753	1165.33	MOD_PIKK_1:{569-575}
P61964	Q9UPS6	5.24327	453.22	2376.36	2CE8_A_X:{1486-1493}
P45983	Q9UPT6	84.9753	10.4074	884.372	1UKH_A_B:{202-211}
P45984	Q9UPT6	84.9753	12.6173	1072.16	1UKH_A_B:{202-211}
P53779	Q9UPT6	84.9753	12.6173	1072.16	1UKH_A_B:{202-211}
Q16584	Q9UPT6	9.47493	112.593	1066.81	2G1T_C_G:{35-41}
Q99683	Q9UPT6	84.9753	88.8889	7553.36	1UKH_A_B:{202-211}
Q9UQF2	Q9UPT6	9.966	244.679	2438.47	1NTV_A_B:{688-697}|1NU2_A_B:{688-697}
Q9UPT9	Q9Y4A5	5.24327	180.87	948.351	1YY6_A_B:{493-499}
P06241	Q9UQB3	30.4453	109.222	3325.3	LIG_SH2_STAT3:{399-402}
Q9UQC2	O43561	3.52956	522.926	1845.7	1J19_A_B:{115-127}
P27986	Q9UQC2	161.514	12.8801	2080.32	2W0Z_A_B:{351-358}
P46109	Q9UQC2	161.514	9.16475	1480.24	2W0Z_A_B:{351-358}
O60216	Q9UQE7	4.94562	157.28	777.847	1J2X_A_B:{188-204}
Q9UQF2	O43283	14.3222	47.7624	684.061	LIG_SH3_2:{799-804}
Q9UQF2	P04626	22.5446	30.0288	676.988	LIG_PTB_Phospho_1:{1242-1248}|LIG_PTB_Phospho_1:{1216-1222}|LIG_PTB_Phospho_1:{1190-1196}
Q9UQF2	P05067	108.725	25.944	2820.76	1OQN_A_C:{755-763}|1AQC_A_C:{756-765}|1M7E_A_D:{755-763}|1X11_A_C:{754-765}
P31946	Q9UQL6	296.581	3.14815	933.682	LIG_14-3-3_1:{658-663}
P12004	Q9Y253	3.52956	274.901	970.279	1RXZ_A_B:{474-484}
Q9UBZ9	Q9Y253	14.2424	78.8818	1123.47	LIG_BRCT_BRCA1_1:{516-520}
Q9Y4A5	Q9Y265	9.33731	453.22	4231.86	MOD_PIKK_1:{9-15}
Q9Y275	Q96RJ3	3.52956	188.099	663.905	1XU2_A_T:{29-37}
P29466	Q9Y2G2	12.1994	225.091	2745.98	CLV_C14_Caspase3-7:{368-372}
P15498	Q9Y2R2	84.9753	9.16049	778.416	1OEB_B_C:{606-617}
Q9Y2T1	O95996	84.9753	47.8881	4069.31	1EMU_A_B:{1624-1639}
P49841	Q9Y2T1	57.2019	16.3824	937.101	1O9U_A_B:{366-382}
P61981	Q9Y2U5	296.581	5.08029	1506.72	LIG_14-3-3_1:{160-165}
Q14289	Q9Y2X7	9.966	136.734	1362.69	1IR3_A_B:{596-601}
Q96ST3	Q9Y2Y9	5855.07	3.56884	20895.8	LIG_Sin3_2:{9-18}
P06239	Q9Y3P8	30.4501	68.31	2080.05	LIG_SH2_SRC:{188-191}
P43403	Q9Y3P8	30.4501	33.5	1020.08	LIG_SH2_SRC:{188-191}
P43405	Q9Y3P8	30.4501	33.5	1020.08	LIG_SH2_SRC:{188-191}
P06400	Q9Y468	50.5585	137.988	6976.45	LIG_Rb_LxCxE_1:{732-736}
Q9Y4A5	Q96L91	9.33731	190.42	1778.01	MOD_PIKK_1:{130-136}|MOD_PIKK_1:{2787-2793}|MOD_PIKK_1:{2585-2591}|MOD_PIKK_1:{760-766}|MOD_PIKK_1:{125-131}|MOD_PIKK_1:{629-635}|MOD_PIKK_1:{2731-2737}|MOD_PIKK_1:{2697-2703}|MOD_PIKK_1:{3134-3140}|MOD_PIKK_1:{2891-2897}|MOD_PIKK_1:{461-467}|MOD_PIKK_1:{3076-3082}|MOD_PIKK_1:{2443-2449}|MOD_PIKK_1:{792-798}|MOD_PIKK_1:{1589-1595}|MOD_PIKK_1:{2901-2907}|MOD_PIKK_1:{1524-1530}|MOD_PIKK_1:{764-770}…
Q9Y4A5	Q9H0E9	9.33731	283.03	2642.74	MOD_PIKK_1:{1094-1100}|MOD_PIKK_1:{302-308}|MOD_PIKK_1:{931-937}|MOD_PIKK_1:{538-544}|MOD_PIKK_1:{273-279}|MOD_PIKK_1:{598-604}|MOD_PIKK_1:{618-624}|MOD_PIKK_1:{331-337}|MOD_PIKK_1:{691-697}
Q9Y4H2	P08069	15.3179	106.883	1637.22	LIG_PTB_Phospho_1:{974-980}
Q06124	Q9Y4H2	34.1624	54.8848	1875	LIG_SH2_PTP2:{1253-1256}|LIG_SH2_PTP2:{919-922}
Q9Y4K3	O14545	22.7803	78.037	1777.71	LIG_TRAF6:{228-236}
O95782	Q9Y4K3	61.0556	68.3091	4170.65	LIG_AP2alpha_1:{118-122}
Q9Y4K3	P06748	20.9024	567.605	11864.3	LIG_TRAF2_1:{118-121}
Q9Y4K3	P07355	14.2021	43.284	614.722	LIG_TRAF2_1:{136-139}
Q9Y4K3	P07437	20.9024	306.198	6400.27	LIG_TRAF2_1:{440-443}|LIG_TRAF2_1:{429-432}|LIG_TRAF2_1:{430-433}
Q9Y4K3	P08134	20.8587	96.0148	2002.74	LIG_TRAF2_1:{61-64}
Q9Y4K3	P09874	22.7327	27.5194	625.589	LIG_TRAF6:{638-646}
Q9Y4K3	P11021	20.9024	356.654	7454.93	LIG_TRAF2_1:{597-600}|LIG_TRAF2_1:{534-537}|LIG_TRAF2_1:{643-646}
Q9Y4K3	P21580	27.7479	96.7901	2685.72	LIG_TRAF2_2:{313-318}
Q9Y4K3	P25786	40.8389	43.1525	1762.3	LIG_TRAF2_2:{246-251}
Q9Y4K3	P25787	15.478	47.5839	736.505	LIG_TRAF6:{221-229}
Q9Y4K3	P26583	15.9043	160.585	2553.99	DOC_USP7_1:{32-36}|DOC_USP7_1:{178-182}
Q9Y4K3	P27797	40.8389	87.1303	3558.31	LIG_TRAF2_2:{410-415}
Q9Y4K3	P43686	29.7075	38.3827	1140.25	DOC_USP7_2:{144-150}
Q9Y4K3	P49768	20.8587	121.111	2526.22	LIG_TRAF2_1:{274-277}
Q9Y4K3	P55072	15.9043	397.259	6318.11	DOC_USP7_1:{781-785}
Q9Y4K3	P60033	20.8587	84.7284	1767.32	LIG_TRAF2_1:{83-86}
Q9Y4K3	P61158	10.8061	74.4568	804.589	DOC_USP7_1:{217-221}
Q9Y4K3	P63000	20.8587	61.3754	1280.21	LIG_TRAF2_1:{59-62}
Q9Y4K3	Q04637	22.7803	37.8395	861.996	LIG_TRAF6:{1130-1138}|LIG_TRAF6:{587-595}|LIG_TRAF6:{364-372}|LIG_TRAF6:{565-573}
Q9Y4K3	Q6IA17	15.9043	220.291	3503.58	DOC_USP7_1:{370-374}|DOC_USP7_1:{343-347}
Q9Y4K3	Q7Z434	30.6995	138.407	4249.04	LIG_TRAF2_1:{143-146}
Q9Y4K3	Q8TD23	14.2021	149.432	2122.25	LIG_TRAF2_1:{14-17}
Q9Y4K3	Q92985	22.7803	47.6289	1085	LIG_TRAF6:{332-340}|LIG_TRAF6:{209-217}
Q9Y4K3	Q969H8	20.227	88.6173	1792.46	DOC_USP7_2:{28-34}
Q9Y4K3	Q99683	30.6995	34.4349	1057.14	LIG_TRAF2_1:{1033-1036}
Q9Y4K3	Q9NR28	42.1689	34.2469	1444.16	1TW6_B_D:{56-61}
Q9Y4K3	Q9NWZ3	23.3587	55.5818	1298.32	DOC_USP7_1:{148-152}
Q9Y4K3	Q9NYA1	20.9024	73	1525.88	LIG_TRAF2_1:{379-382}
Q9Y4K3	Q9UBT2	40.8389	20.6049	841.483	LIG_TRAF2_2:{556-561}
Q9Y4K3	Q9UNM6	14.2021	52.3543	743.54	LIG_TRAF2_1:{292-295}
Q9Y4K3	Q9Y616	22.7803	150.392	3425.97	LIG_TRAF6:{476-484}
Q12933	Q9Y4K4	20.9024	74.271	1552.44	LIG_TRAF2_1:{407-410}
P62258	Q9Y572	201.934	4.81818	972.953	LIG_14-3-3_1:{313-318}
Q9Y5L4	Q9Y5J9	2.60197	278.642	725.018	1QLS_A_D:{28-37}
Q00610	Q9Y5X1	778.321	23.241	18089	LIG_Clathr_ClatBox_2:{106-111}
P06401	Q9Y618	97.6302	13.8395	1351.15	LIG_CORNRBOX:{2143-2151}
P10276	Q9Y618	97.6302	37.7636	3686.87	LIG_CORNRBOX:{2143-2151}
P11473	Q9Y618	97.6302	20.9127	2041.71	LIG_CORNRBOX:{2143-2151}
P19793	Q9Y618	97.6302	10.4074	1016.08	LIG_CORNRBOX:{2143-2151}
O14579	Q9Y678	5.24327	124.395	652.237	1ELW_A_C:{737-743}
P78352	Q9Y698	25.3246	38.24	968.412	LIG_PDZ_Class_1:{318-323}
O94973	Q9Y6I3	77.8321	33.5556	2611.7	LIG_AP2alpha_2:{352-354}|LIG_AP2alpha_2:{342-344}|LIG_AP2alpha_2:{324-326}|LIG_AP2alpha_2:{294-296}|LIG_AP2alpha_2:{269-271}|LIG_AP2alpha_2:{307-309}|LIG_AP2alpha_2:{249-251}|LIG_AP2alpha_2:{281-283}
O95782	Q9Y6I3	84.9753	33.5556	2851.39	1KY6_A_P:{350-356}|1KY6_A_P:{305-311}|1KY6_A_P:{279-285}|1KY6_A_P:{267-273}|1KY6_A_P:{247-253}
Q00610	Q9Y6I3	43.8323	42.4444	1860.44	LIG_Clathr_ClatBox_1:{456-460}
P06400	Q9Y6K1	153.291	6.2716	961.38	LIG_Rb_pABgroove_1:{634-642}
O60674	Q9Y6K9	14.0867	59.62	839.849	LIG_SH2_SRC:{241-244}
O95999	Q9Y6K9	5.24327	276.61	1450.34	1T6O_A_B:{204-221}
P05771	Q9Y6K9	9.47493	66.63	631.315	1NVQ_A_B:{140-144}|1NVR_A_B:{140-144}|1NVS_A_B:{140-144}
P06239	Q9Y6K9	22.0744	29.19	644.35	LIG_SH3_1:{386-392}
Q9UDY8	Q9Y6K9	12.1994	253.16	3088.4	CLV_C14_Caspase3-7:{60-64}
Q9Y4K3	Q9Y6K9	22.7803	123.95	2823.62	LIG_TRAF6:{387-395}
Q9Y6N9	Q495M9	17.2428	277.593	4786.47	LIG_PDZ_Class_1:{456-461}
O00463	Q9Y6Q6	40.8389	109.222	4460.52	LIG_TRAF2_2:{353-358}
Q13077	Q9Y6Q6	40.8389	68.311	2789.75	LIG_TRAF2_2:{353-358}
Q9Y4K3	Q9Y6Q6	40.8389	70.0424	2860.46	LIG_TRAF2_2:{353-358}
O00482	Q9Y6Q9	161.514	23.2392	3753.47	2QPY_A_B:{737-744}
O14920	Q9Y6Q9	6.39603	157.827	1009.47	DOC_MAPK_1:{616-624}
P03372	Q9Y6Q9	161.514	636.235	102761	2QPY_A_B:{737-744}
P06401	Q9Y6Q9	161.514	162.37	26225.1	2QPY_A_B:{737-744}
P11473	Q9Y6Q9	161.514	161.004	26004.5	2QPY_A_B:{737-744}
P11474	Q9Y6Q9	161.514	14.9327	2411.85	2QPY_A_B:{737-744}
P19474	Q9Y6Q9	3.86532	197.136	761.992	2JK9_A_B:{944-950}
P19793	Q9Y6Q9	161.514	26.7037	4313.03	2QPY_A_B:{737-744}
P24385	Q9Y6Q9	9.966	98.9012	985.649	1H26_B_E:{617-624}
P55055	Q9Y6Q9	161.514	61.6049	9950.08	2QPY_A_B:{737-744}
Q15466	Q9Y6Q9	161.514	106.753	17242.1	2QPY_A_B:{737-744}
Q92731	Q9Y6Q9	161.514	442.444	71461.1	2QPY_A_B:{737-744}
P61158	Q9Y6W5	84.9753	64.33	5466.46	2A3Z_A_C:{437-453}|2A40_A_C:{436-453}
Q9UQB8	Q9Y6W5	25.2717	95.62	2416.48	1BBZ_A_B:{317-326}|2O9V_A_B:{317-326}|2O88_A_C:{317-326}
Q9Y4K3	A0AVT1	20.8587	52.5062	1095.21	LIG_TRAF2_1:{618-621}|LIG_TRAF2_1:{617-620}|LIG_TRAF2_1:{398-401}|LIG_TRAF2_1:{209-212}
O60504	A1A4S6	84.9753	7.25725	616.687	1UTI_A_D:{592-605}
A1IGU5	Q15311	17.86	41.4585	740.45	LIG_SH3_3:{44-50}
A1IGU5	Q2M1Z3	84.9753	16.2791	1383.32	2P4R_A_T:{778-790}
A1IGU5	Q92974	14.3222	44.8192	641.907	LIG_SH3_2:{899-904}|LIG_SH3_2:{879-884}|LIG_SH3_2:{768-773}|LIG_SH3_2:{794-799}
A1IGU5	Q9NR81	16.8771	35.9075	606.014	TRG_PEX_1:{104-108}
P55212	A1KZ92	12.1994	174.21	2125.26	CLV_C14_Caspase3-7:{1174-1178}|CLV_C14_Caspase3-7:{167-171}|CLV_C14_Caspase3-7:{613-617}|CLV_C14_Caspase3-7:{1259-1263}
P38398	A1L170	14.2424	47.2963	673.615	LIG_BRCT_BRCA1_1:{15-19}
P52735	A1L390	20.6262	69.3658	1430.75	LIG_SH2_GRB2:{268-271}|LIG_SH2_GRB2:{187-190}
Q8WZ42	A1L390	9.80166	87.8252	860.832	2FOP_A_B:{37-42}
A1X283	P01024	16.8771	36.369	613.802	TRG_PEX_1:{1077-1081}
A1X283	Q13118	32.4208	18.9098	613.07	LIG_SH3_1:{340-346}
A1X283	Q13547	32.4208	21.6713	702.601	LIG_SH3_1:{371-377}
A1X283	Q6KC79	32.4208	25.36	822.19	LIG_SH3_1:{887-893}
A1X283	Q6NUQ4	84.9753	12.6789	1077.39	1CKA_A_B:{77-85}
A1X283	Q9NP84	9.73115	123.54	1202.19	LIG_SH3_2:{71-76}
Q15700	A3KN83	57.2019	15.1111	864.384	1MFL_A_B:{913-917}
P56945	A4D2P6	36.298	21.397	776.668	LIG_SH3_5:{703-707}
P17301	A4FU01	15.0122	43.0123	645.708	LIG_RGD:{376-378}
A4QPH2	O00750	9.33731	211.296	1972.94	MOD_PIKK_1:{181-187}|MOD_PIKK_1:{105-111}|MOD_PIKK_1:{1-7}
O00750	A4QPH2	9.33731	211.296	1972.94	MOD_PIKK_1:{23-29}
A5PKW4	A6NIR3	5.45912	200.39	1093.95	1DDV_A_B:{368-373}
A5PKW4	A8MT82	5.45912	200.39	1093.95	1DDV_A_B:{376-381}
P61981	A5PKW4	201.934	34.4776	6962.18	LIG_14-3-3_1:{1008-1013}
Q02750	A5PKW4	8.3796	228.271	1912.82	MOD_CDK_1:{65-71}
A5PKW4	Q13255	119.068	7.28395	867.282	1DDV_A_B:{1146-1151}
Q15759	A5PKW4	8.3796	111.42	933.657	MOD_CDK_1:{65-71}
A5PKW4	Q5T2P9	5.45912	200.39	1093.95	1DDV_A_B:{391-396}
A5PKW4	Q9UPP2	10.3763	292.32	3033.19	1EVH_A_B:{1149-1153}
P31947	A6NDS4	201.934	7.55556	1525.72	LIG_14-3-3_1:{422-427}
O00213	A6NDV4	9.38043	228.531	2143.72	LIG_WW_3:{425-429}
Q14289	A6NDV4	4.98492	197.358	983.813	3FY2_A_B:{404-409}
Q96KQ4	A6NDV4	17.86	152.444	2722.66	LIG_SH3_3:{34-40}
P31947	A6NER0	201.934	7.55556	1525.72	LIG_14-3-3_1:{422-427}
P10827	A6NFD8	14.0753	201.099	2830.53	1MVC_A_B:{58-68}|1MV9_A_B:{58-68}
O15259	A6NGB9	84.9753	10.9383	929.483	2DRM_A_E:{11-27}
P42768	A6NGB9	3945.28	0.62963	2484.07	LIG_WH1:{420-430}
P19174	A6NH21	23.2116	31.2099	724.431	LIG_SH2_PTP2:{64-67}
P12755	A6NHT5	62.6434	16.8794	1057.38	2DRK_A_B:{45-53}
Q99962	A6NHT5	84.9753	7.54091	640.791	2DRK_A_B:{45-53}
Q9HCM4	A6NI15	3.52956	201.099	709.789	1J19_A_B:{17-29}|1MK7_B_A:{153-157}
Q9BYX2	A6NI40	2.60197	254.346	661.8	3BIN_A_B:{466-472}
A6NI72	O00206	8.26233	135.642	1120.72	LIG_SH3_3:{367-373}
A6NI72	O14791	12.1604	134.908	1640.53	LIG_SH3_3:{303-309}
A6NI72	O15121	11.4911	89.46	1028	TRG_PEX_1:{107-111}|TRG_PEX_1:{104-108}
A6NI72	O15455	11.4911	135.642	1558.68	TRG_PEX_1:{728-732}
A6NI72	P04179	16.8771	55.8555	942.678	TRG_PEX_1:{185-189}
A6NI72	P07202	12.1604	72.0864	876.597	LIG_SH3_3:{376-382}
A6NI72	P07437	12.1349	81.284	986.376	LIG_SH3_3:{176-182}
A6NI72	P15151	8.26233	89.4792	739.307	LIG_SH3_3:{123-129}|LIG_SH3_3:{299-305}|LIG_SH3_3:{237-243}|LIG_SH3_3:{28-34}|LIG_SH3_3:{42-48}|LIG_SH3_3:{282-288}
A6NI72	P15407	22.0744	39.3951	869.621	LIG_SH3_1:{18-24}
A6NI72	P17693	32.4208	28.0376	909.001	LIG_SH3_1:{68-74}
A6NI72	P24903	11.4911	122.827	1411.42	TRG_PEX_1:{213-217}
A6NI72	P26022	16.8771	210.64	3554.99	TRG_PEX_1:{56-60}
A6NI72	P29371	22.0744	72.0864	1591.26	LIG_SH3_1:{428-434}
A6NI72	P35228	22.0744	51.4312	1135.31	LIG_SH3_1:{130-136}
A6NI72	P35354	14.9984	72.0864	1081.18	LIG_SH3_1:{136-142}
A6NI72	P53814	14.3222	48.4321	693.652	LIG_SH3_2:{358-363}|LIG_SH3_2:{237-242}
P63104	A6NI72	107.153	89.7778	9619.98	LIG_14-3-3_2:{307-313}
A6NI72	Q15417	20.2096	48.4321	978.792	LIG_SH3_4:{197-204}
A6NI72	Q8N423	22.0744	30.951	683.224	LIG_SH3_1:{583-589}
A6NI72	Q92736	22.0744	28.0873	620.009	LIG_SH3_1:{4390-4396}
A6NI72	Q92953	12.1604	81.1071	986.293	LIG_SH3_3:{617-623}|LIG_SH3_3:{561-567}|LIG_SH3_3:{783-789}|LIG_SH3_3:{770-776}|LIG_SH3_3:{724-730}|LIG_SH3_3:{576-582}
A6NI72	Q9H4A4	12.1604	85.2346	1036.48	LIG_SH3_3:{46-52}|LIG_SH3_3:{101-107}
A6NI72	Q9UKI9	12.1604	233.029	2833.72	LIG_SH3_3:{388-394}|LIG_SH3_3:{257-263}|LIG_SH3_3:{150-156}|LIG_SH3_3:{340-346}|LIG_SH3_3:{262-268}
P31947	A6NIR3	201.934	16.9383	3420.41	LIG_14-3-3_1:{159-164}
Q9BQI7	A6NIR3	3.52956	201.099	709.789	1J19_A_B:{311-323}
P35222	A6NJT0	11.7836	87.7655	1034.19	TRG_NLS_MonoCore_2:{103-108}
O00444	A6NKF1	4.35487	384.296	1673.56	DOC_MAPK_1:{71-80}
Q04917	A6NKT7	96.2413	7.5679	728.344	LIG_14-3-3_3:{1480-1485}
Q8TBB1	A6NNE9	17.2067	48.9506	842.279	LIG_PDZ_Class_1:{397-402}
Q99962	A6NNE9	161.514	19.7901	3196.39	2P4R_A_T:{22-34}
O94972	A7KAX9	33.4576	37.3951	1251.15	LIG_TRAF6:{60-68}
Q96PK2	A8K8P3	62.6434	11.3333	709.958	2V1T_A_C:{957-968}
P61981	A8MT82	201.934	5.98765	1209.11	LIG_14-3-3_1:{159-164}
Q96HU1	A8MT82	20.2096	31.2099	630.738	LIG_SH3_4:{538-545}
A8MTI9	Q8TEA7	6.7087	89.7778	602.292	1TMT_H_J:{585-594}|2CN0_H_I:{682-686}|1A3E_H_I:{585-594}|2V3H_H_I:{682-686}|1A3B_H_I:{585-594}|2V3O_H_I:{682-686}|2CF8_H_I:{682-686}|1FPC_H_I:{585-594}|2CF9_H_I:{682-686}|1OYT_H_I:{682-686}|1RIW_B_D:{585-594}
P17405	A8MTJ3	6.6526	138.383	920.605	DOC_PP1:{190-197}
A8MTJ3	Q9NYV9	4.98492	138.16	688.715	2HLB_A_B:{160-171}
A8MTQ0	O43364	10.1814	88.0864	896.845	LIG_HOMEOBOX:{95-98}
A8MTQ0	P14652	10.1814	88.0864	896.845	LIG_HOMEOBOX:{95-98}
Q15835	A8MXD5	5.24327	211.383	1108.34	3CQU_A_C:{12-20}|1O6L_A_C:{12-20}|3E88_A_C:{12-20}|3E87_A_C:{12-20}|1O6K_A_C:{12-20}
P08567	B1AK53	13.2959	109.222	1452.21	1EVH_A_B:{437-441}
Q15642	B1AK53	84.9753	9.1704	779.258	1BBZ_A_B:{434-443}|2O88_A_C:{434-443}|1FYN_A_B:{434-443}
Q05513	O00144	4.98492	150.16	748.538	1Q8T_A_B:{335-353}|2UW0_A_I:{335-353}|1XH7_A_B:{335-353}|2JDV_A_I:{335-353}|2VO6_A_I:{335-353}|1YDS_E_I:{335-353}|2UW4_A_I:{335-353}|1XHA_A_B:{335-353}|2ERZ_E_I:{335-353}|2OH0_E_I:{335-353}|3DND_A_I:{335-353}|2GNH_A_I:{335-353}|2UZT_A_B:{335-353}|1IR3_A_B:{355-360}|1YDR_E_I:{335-353}|2UZV_A_2:{335-353}|2UW6_A_I:{335-353}|2UW7_A_I:{335-353}|1Q61_A_I:{335-353}|3DNE_A_I:{335-353}|1XH5_A_B:{335-353}|…
Q92529	O00144	14.0845	84.5437	1190.75	LIG_SH2_STAT3:{302-305}
Q9UK59	O00148	9.77072	87.0289	850.335	DOC_PP1:{120-127}
O00151	P34741	17.0119	87.79	1493.47	1YBO_A_C:{197-201}
P42224	O00151	30.3574	87.8392	2666.56	LIG_SH2_GRB2:{144-147}
Q12851	O00161	4.85617	165.037	801.448	MOD_PKA_1:{141-147}|MOD_PKA_1:{185-191}
P51617	O00182	5.45912	197.358	1077.4	3CY2_A_B:{175-183}|3CXW_A_B:{175-183}
P43405	O00186	14.0845	93.5556	1317.68	LIG_SH2_STAT3:{497-500}
O00187	P00451	8.95024	84.4798	756.114	1HXF_H_I:{519-528}|1HXE_H_I:{519-528}
Q15759	O00194	6.04309	135.188	816.953	MOD_PKB_1:{80-88}
O00194	Q96S21	3.67486	285.96	1050.86	2HLB_A_B:{6-17}
O43353	O00203	6.73805	103.704	698.76	MOD_PLK:{814-820}|MOD_PLK:{644-650}
Q9UDY8	O00203	17.9549	60.5679	1087.49	CLV_C14_Caspase3-7:{778-782}|CLV_C14_Caspase3-7:{722-726}|CLV_C14_Caspase3-7:{708-712}|CLV_C14_Caspase3-7:{684-688}|CLV_C14_Caspase3-7:{688-692}
O15524	O00206	20.6892	136.531	2824.72	LIG_SH2_SRC:{451-454}
P00519	O00206	20.6892	58.7483	1215.46	LIG_SH2_SRC:{451-454}
P10827	O00206	7.41566	623.531	4623.89	LIG_NRBOX:{784-790}
P16885	O00206	20.6892	36.9091	763.621	LIG_SH2_SRC:{451-454}
P40189	O00206	3.67486	164.061	602.899	2BRQ_A_C:{202-214}
P42224	O00206	20.6892	196.321	4061.73	LIG_SH2_SRC:{451-454}
P43405	O00206	20.6892	170.148	3520.23	LIG_SH2_SRC:{451-454}
Q12933	O00206	15.871	191.099	3032.93	DOC_USP7_1:{479-483}
Q13387	O00206	10.4295	342.099	3567.92	LIG_PTB_Phospho_1:{445-451}|LIG_PTB_Phospho_1:{32-38}
Q8IZP0	O00206	8.26233	78.037	644.768	LIG_SH3_3:{367-373}
Q99665	O00206	4.94562	131.412	649.914	1I31_A_P:{807-811}
Q9BRG2	O00206	20.6892	67	1386.18	LIG_SH2_SRC:{451-454}
Q9H2K8	O00206	4.98492	132.506	660.532	1K3A_A_B:{336-342}
Q9Y4K3	O00206	15.871	193.436	3070.03	DOC_USP7_1:{479-483}
O00213	O43854	57.2019	14.8673	850.436	1NTV_A_B:{436-445}|1NU2_A_B:{436-445}
O00213	O60282	6.14898	147.83	909.002	DOC_WW_Pin1_4:{393-398}
O00213	O60551	10.4295	74.4341	776.311	LIG_PTB_Phospho_1:{176-182}
O00213	P05111	8.95024	96.4345	863.112	3D9T_A_C:{211-214}
O00213	P08588	10.4295	280.673	2927.29	LIG_PTB_Phospho_1:{218-224}
O00213	P10451	84.9753	16.2909	1384.32	1TW6_B_D:{204-209}
O00213	P16070	161.514	11.1858	1806.66	2ZPY_A_B:{678-685}
O00213	P25054	10.4295	57.9259	604.139	LIG_PTB_Phospho_1:{487-493}
O00213	P42345	108.725	6.26881	681.575	2ZPY_A_B:{2255-2262}
P67775	O00213	9.77072	74.5729	728.631	DOC_PP1:{603-609}|DOC_PP1:{371-378}
O00213	P83369	6.14898	256.17	1575.18	DOC_WW_Pin1_4:{151-156}
O00213	Q15784	7.40526	219.21	1623.31	2OEI_A_B:{37-44}
O00213	Q86VZ5	10.0912	60.3767	609.271	LIG_WW_2:{173-176}
O00213	Q8TAM6	5.24327	123.844	649.349	1X11_A_C:{77-88}|1AQC_A_C:{79-88}
O00213	Q92736	13.5077	53.6672	724.919	LIG_WW_1:{814-817}|LIG_WW_1:{2675-2678}
O00213	Q9BYE9	8.35823	84.44	705.769	LIG_PTB_Apo_2:{123-130}
O00213	Q9C0H9	29.1985	198.86	5806.41	LIG_WW_1:{209-212}
O00213	Q9H211	9.40009	70.93	666.748	LIG_WW_3:{16-20}
O00213	Q9H305	29.1985	97.52	2847.44	LIG_WW_1:{6-9}|LIG_WW_1:{51-54}
O00213	Q9HCP6	10.4295	508.07	5298.92	LIG_PTB_Phospho_1:{292-298}
O00213	Q9UKN5	29.1985	149.829	4374.79	LIG_WW_1:{94-97}
O00213	Q9Y2J0	57.2019	16.1787	925.453	3DXD_C_D:{573-593}|3DXC_C_D:{573-593}
O00220	O60602	3.67486	248.867	914.551	1Z96_A_B:{322-342}|1Z96_A_B:{370-390}
P42229	O00220	14.0438	60.3559	847.627	LIG_SH2_GRB2:{154-157}
Q00535	O00222	4.84602	215.568	1044.65	MOD_PKA_1:{852-858}
P31946	O00232	106.929	196.769	21040.4	LIG_14-3-3_2:{123-129}
P31947	O00232	106.929	8.76543	937.28	LIG_14-3-3_2:{123-129}
P62258	O00233	96.2413	8.54321	822.209	LIG_14-3-3_3:{138-143}
P10275	O00238	9.47493	137.247	1300.41	1T76_A_B:{213-219}
O00238	P17535	6.0991	131.185	800.112	MOD_ProDKin_1:{256-262}
P19793	O00238	9.47493	96.3605	913.009	1T76_A_B:{213-219}
O00238	P23945	4.11457	398.444	1639.43	MOD_PKB_1:{227-235}
O00238	Q9NRM1	6.257	137.92	862.966	MOD_PKA_2:{932-938}
O00238	Q9NX45	4.39006	160.49	704.561	MOD_CK2_1:{147-153}|MOD_CK2_1:{335-341}
O15259	O00255	17.86	34.6914	619.588	LIG_SH3_3:{491-497}
O15524	O00255	13.0318	58.8272	766.625	LIG_SH2_STAT5:{603-606}
P14635	O00255	7.40526	560.556	4151.06	1H25_B_E:{497-506}
P24468	O00255	7.41566	284.025	2106.23	LIG_NRBOX:{267-273}
P25054	O00255	5.89945	161.358	951.923	TRG_NLS_MonoExtC_3:{608-613}
Q96GM5	O00255	27.4837	38.7037	1063.72	DEG_MDM2_1:{146-153}
Q9H2K8	O00255	7.13229	96.9506	691.48	MOD_PKA_1:{489-495}
Q9H2X6	O00255	7.13229	96.9506	691.48	MOD_PKA_1:{489-495}
Q9NSE2	O00255	14.0753	78.2222	1101	1M27_A_B:{583-592}|1D4T_A_B:{583-592}
Q9UBC3	O00255	2.60197	256.733	668.013	2O9V_A_B:{64-73}
O00267	Q15025	7.40526	105.35	780.144	2VWF_A_B:{614-627}
P00533	O00268	3.86532	556.914	2152.65	2OKR_A_C:{970-989}|1LEZ_A_B:{1015-1022}
P24821	O00268	18.6302	47.8881	892.165	1SLE_B_M:{286-291}
P11473	O00273	45.1653	14.5432	656.849	LIG_CORNRBOX:{237-245}
Q92731	O00273	45.1653	14.5432	656.849	LIG_CORNRBOX:{237-245}
O00499	O00291	7.40526	84.584	626.367	2V1R_A_R:{1026-1029}
P09429	O00291	3.86532	177.679	686.784	1OW6_A_D:{507-517}|1OW6_A_D:{528-538}
P41743	O00291	6.05575	109.296	661.871	MOD_PKB_1:{442-450}
Q14160	O00291	17.0119	111.617	1898.82	1YBO_A_C:{859-863}
Q8TBJ5	O00294	4.94562	129.375	639.841	2V3S_A_D:{490-493}
Q92753	O00294	4.98492	136.531	680.595	1M2Z_A_B:{341-355}
Q9Y6N9	O00294	5.24327	115.884	607.614	1TP3_A_B:{183-188}|1TP3_A_B:{238-243}
O15357	O00300	14.0867	74.4568	1048.85	LIG_SH2_SRC:{112-115}
Q13418	O00300	6.7087	152.852	1025.44	3CBL_A_B:{380-384}|3CD3_A_B:{380-384}
O00305	O60641	5.24327	236.136	1238.12	1FYN_A_B:{510-519}|2J6O_A_C:{523-529}|2DRK_A_B:{405-413}
O00305	P23416	5.24327	306.198	1605.48	2J6O_A_C:{396-402}
O00305	P38606	3.52956	200.099	706.26	1T0J_B_C:{484-498}|1T3L_A_B:{484-500}
O00305	P42858	7.40526	324.56	2403.45	1FYN_A_B:{69-78}|1FYN_A_B:{41-50}|1FYN_A_B:{71-80}|1FYN_A_B:{65-74}|1FYN_A_B:{45-54}|1FYN_A_B:{42-51}|2DRK_A_B:{40-48}|2DRK_A_B:{64-72}|2DRK_A_B:{68-76}|2DRK_A_B:{44-52}|2DRK_A_B:{66-74}
O00305	Q16445	3.67486	418.654	1538.49	2V1R_A_R:{344-347}
O00305	Q7Z7A4	14.0753	61.3229	863.141	1FYN_A_B:{515-524}
O00305	Q96QT4	3.86532	197.358	762.851	1UJ0_A_B:{555-563}
O00305	Q96T37	9.966	108.913	1085.43	1FYN_A_B:{315-324}|2DRK_A_B:{315-323}|2DRK_A_B:{317-325}|2DRK_A_B:{314-322}
O00305	Q9HBU1	9.966	195.741	1950.76	2J6F_A_C:{212-219}|2BZ8_A_C:{210-219}
O00305	Q9UPA5	9.966	80.1762	799.036	2DRK_A_B:{2895-2903}
O00305	Q9Y2I9	14.0753	102.5	1442.72	2BZ8_A_C:{38-47}
O00308	O60563	21.8133	36.383	793.633	LIG_WW_2:{722-725}|LIG_WW_2:{711-714}|LIG_WW_2:{719-722}
O00311	O43663	5.70543	151.91	866.712	MOD_CDK_1:{478-484}|MOD_CDK_1:{467-473}
O00311	Q96FC9	4.58774	567.605	2604.02	MOD_PLK:{815-821}|MOD_PLK:{88-94}
P27348	O00327	201.934	4.08642	825.186	LIG_14-3-3_1:{126-131}
Q9UDY8	O00327	17.9549	43.0955	773.775	CLV_C14_Caspase3-7:{582-586}
Q9Y4H2	O00327	15.35	47.675	731.811	LIG_PTB_Phospho_1:{558-564}
O00329	O14965	9.33731	150.16	1402.1	MOD_PIKK_1:{25-31}|MOD_PIKK_1:{51-57}|MOD_PIKK_1:{92-98}
O00329	P42356	9.33731	602.025	5621.29	MOD_PIKK_1:{1222-1228}|MOD_PIKK_1:{201-207}
O00329	Q15848	9.33731	177.988	1661.93	MOD_PIKK_1:{19-25}
O00329	Q7Z2D5	13.7138	55.7778	764.924	MOD_PIKK_1:{528-534}
O00329	Q8NEB9	9.33731	418.654	3909.11	MOD_PIKK_1:{419-425}
O00329	Q9GZQ4	6.34421	96.06	609.425	MOD_PIKK_1:{348-354}
O00329	Q9UBY5	6.34421	249.037	1579.94	MOD_PIKK_1:{309-315}|MOD_PIKK_1:{340-346}|MOD_PIKK_1:{332-338}
Q9H5P4	O00391	57.2019	12.6421	723.152	1MFL_A_B:{517-521}
O14807	O00401	84.9753	8.9575	761.167	2QME_A_I:{202-224}
O00401	P56945	41.2374	26.317	1085.25	LIG_EVH1_1:{637-641}
Q9Y5K6	O00401	84.9753	11.815	1003.99	1ZUK_A_C:{288-296}
O95835	O00409	13.2959	111.431	1481.58	3FY2_A_B:{364-369}
P62258	O00409	201.934	8.27273	1670.54	LIG_14-3-3_1:{315-320}
P52294	O00410	5.89945	191.099	1127.38	TRG_NLS_MonoExtC_3:{105-111}
Q12933	O00425	20.8587	34.876	727.469	LIG_TRAF2_1:{482-485}
P63104	O00429	137.203	16.6321	2281.98	LIG_14-3-3_1:{172-177}|LIG_14-3-3_1:{397-402}
[truncated: 77,015 more rows]
